# Supplementary material for: 4-[(1-Benzyl-1H-1,2,3-triazol-4-yl)meth­yl]-2H-1,4-benzo­thia­zin-3(4H)-one
Source: Acta Crystallogr Sect E Struct Rep Online. 2014 Jan 18;70(Pt 2):o160–1. doi: 10.1107/S1600536814000786 (PMC3998319; doi:10.1107/S1600536814000786)
Supplement: Supplementary file 1 [file e-70-0o160-sup1.cif]

##############################################################################
#                                                                            #
# This CIF contains the data in a paper accepted for publication in          #
# Acta Crystallographica Section E. It conforms to the requirements of       #
# Notes for Authors for Acta Crystallographica Section E, and has been       #
# peer reviewed under the auspices of the IUCr Commission on Journals.       #
#                                                                            #
# Full details of the Crystallographic Information File format               #
# are given in the paper "The Crystallographic Information File (CIF):       #
# a New Standard Archive File for Crystallography" by S. R. Hall, F. H.      #
# Allen and I. D. Brown [Acta Cryst. (1991), A47, 655-685].                  #
#                                                                            #
# The current version of the core CIF dictionary is obtainable from          #
# ftp://ftp.iucr.org/pub/cif_core.dic.                                       #
#                                                                            #
# Software is freely available for graphical display of the structure(s)     #
# in this CIF. For information consult the CIF software page                 #
# http://www.iucr.org/resources/cif/software.                                #
#                                                                            #
# This file may be used for bona fide research purposes within the           #
# scientific community so long as proper attribution is given to the journal # 
# article from which it was obtained.                                        #
#                                                                            #
##############################################################################
data_I
_audit_creation_method     SHELXL-97
_journal_date_recd_electronic     2014-01-11
_journal_date_accepted     2014-01-13
_journal_name_full     'Acta Crystallographica, Section E'
_journal_year     2014
_journal_volume     70
_journal_issue      2
_journal_page_first     o160
_journal_page_last     o161
_journal_paper_category     QO
_journal_paper_doi     10.1107/S1600536814000786
_journal_coeditor_code     TK5287
_publ_contact_author_name     'Nada Kheira Sebbar'
_publ_contact_author_address
;
Laboratoire de Chimie Organique H\'et\'erocyclique URAC 21, Pharmacochimie,
Av Ibn Battouta, BP 1014, Facult\'e  des Sciences,
Universit\'e Mohammed V-Agdal, Rabat, Morocco
;
_publ_contact_author_email     'nk_sebbar@yahoo.fr'
_publ_contact_author_fax     '212 537 77 54 40'
_publ_contact_author_phone     '212 537 77 54 40'
_publ_section_title
;\
4-[(1-Benzyl-1<i>H</i>-1,2,3-triazol-4-yl)methyl]-2<i>H</i>-1,4-benzothiazin-\
3(4<i>H</i>)-one
;
loop_
    _publ_author_name
    _publ_author_address
    'Sebbar, Nada Kheira'
;
Laboratoire de Chimie Organique H\'et\'erocyclique URAC 21, Pharmacochimie,
Avenue Ibn Battouta, BP 1014, Facult\'e  des Sciences,
Universit\'e  Mohammed V-Agdal, Rabat, Morocco
;
    'Zerzouf, Abdelfettah'
;
Laboratoire de Chimie Organique et Etudes Physico-chimique, ENS Takaddoum,
Rabat, Morocco
;
    'Essassi, El Mokhtar'
;
Laboratoire de Chimie Organique H\'et\'erocyclique URAC 21, Pharmacochimie,
Avenue Ibn Battouta, BP 1014, Facult\'e  des Sciences,
Universit\'e  Mohammed V-Agdal, Rabat, Morocco
;
    'Saadi, Mohamed'
;
Laboratoire de Chimie du Solide Appliqu\'ee,
Facult\'e des Sciences, Universit\'e Mohammed V-Agdal
Avenue Ibn Battouta, BP 1014, Rabat, Morocco
;
    'El Ammari, Lahcen'
;
Laboratoire de Chimie du Solide Appliqu\'ee,
Facult\'e des Sciences, Universit\'e Mohammed V-Agdal
Avenue Ibn Battouta, BP 1014, Rabat, Morocco
;
_database_code_depnum_ccdc_archive     'CCDC 981245'
_chemical_name_systematic
;\
4-[(1-Benzyl-1<i>H</i>-1,2,3-triazol-4-yl)methyl]-2<i>H</i>-1,4-\
benzothiazin-3(4<i>H</i>)-one
;
_chemical_name_common     ?
_chemical_formula_moiety     'C18 H16 N4 O S'
_chemical_formula_sum     'C18 H16 N4 O S'
_chemical_formula_iupac     'C18 H16 N4 O S'
_chemical_formula_weight     336.41
_chemical_melting_point     ?
_symmetry_cell_setting     monoclinic
_symmetry_space_group_name_H-M     'P 21/c'
_symmetry_space_group_name_Hall     '-P 2ybc'
loop_
    _symmetry_equiv_pos_as_xyz
    'x, y, z'
    '-x, y+1/2, -z+1/2'
    '-x, -y, -z'
    'x, -y-1/2, z-1/2'
_cell_length_a     13.283(2)
_cell_length_b     5.3661(10)
_cell_length_c     23.281(4)
_cell_angle_alpha     90.00
_cell_angle_beta     96.633(10)
_cell_angle_gamma     90.00
_cell_volume     1648.3(5)
_cell_formula_units_Z     4
_cell_measurement_reflns_used     3526
_cell_measurement_theta_min     1.76
_cell_measurement_theta_max     27.10
_cell_measurement_temperature     296(2)
_exptl_crystal_description     block
_exptl_crystal_colour     colourless
_exptl_crystal_size_max     0.39
_exptl_crystal_size_mid     0.35
_exptl_crystal_size_min     0.28
_exptl_crystal_density_diffrn     1.356
_exptl_crystal_density_meas     ?
_exptl_crystal_density_method     'not measured'
_exptl_crystal_F_000     704
_exptl_absorpt_coefficient_mu     0.209
_exptl_absorpt_correction_type     multi-scan
_exptl_absorpt_process_details     '(SADABS; Bruker, 2009)'
_exptl_absorpt_correction_T_min     0.6493
_exptl_absorpt_correction_T_max     0.7466
_exptl_special_details     ?
_diffrn_ambient_temperature     296(2)
_diffrn_radiation_type     MoK\a
_diffrn_radiation_wavelength     0.71073
_diffrn_radiation_source     'fine-focus sealed tube'
_diffrn_radiation_monochromator     graphite
_diffrn_measurement_device_type     'Bruker X8 APEX'
_diffrn_measurement_method     '\f and \w scans'
_diffrn_reflns_number     15366
_diffrn_reflns_av_R_equivalents     0.0435
_diffrn_reflns_av_sigmaI/netI     0.0316
_diffrn_reflns_theta_min     1.76
_diffrn_reflns_theta_max     27.10
_diffrn_reflns_theta_full     27.10
_diffrn_measured_fraction_theta_max     0.970
_diffrn_measured_fraction_theta_full     0.970
_diffrn_reflns_limit_h_min     -16
_diffrn_reflns_limit_h_max     17
_diffrn_reflns_limit_k_min     -6
_diffrn_reflns_limit_k_max     5
_diffrn_reflns_limit_l_min     -29
_diffrn_reflns_limit_l_max     29
_refine_special_details
;
Refinement of <i>F</i>^2^ against all reflections. The weighted <i>R</i>-factor
<i>wR</i> and goodness of fit <i>S</i> are based on <i>F</i>^2^, conventional
<i>R</i>-factors <i>R</i> are based on <i>F</i>, with <i>F</i> set to zero for
negative <i>F</i>^2^. The threshold expression of <i>F</i>^2^ >
\s(<i>F</i>^2^) is used only for calculating <i>R</i>-factors(gt) <i>etc</i>.
and is not relevant to the choice of reflections for refinement.
<i>R</i>-factors based on <i>F</i>^2^ are statistically about twice as large
as those based on <i>F</i>, and <i>R</i>- factors based on all data will be
even larger.
;
_reflns_number_total     3526
_reflns_number_gt     2540
_reflns_threshold_expression     I>2\s(I)
_refine_ls_structure_factor_coef     Fsqd
_refine_ls_matrix_type     full
_refine_ls_R_factor_all     0.0664
_refine_ls_R_factor_gt     0.0459
_refine_ls_wR_factor_gt     0.1334
_refine_ls_wR_factor_ref     0.1492
_refine_ls_goodness_of_fit_ref     1.025
_refine_ls_restrained_S_all     1.025
_refine_ls_number_reflns     3526
_refine_ls_number_parameters     217
_refine_ls_number_restraints     0
_refine_ls_hydrogen_treatment     constr
_refine_ls_weighting_scheme     calc
_refine_ls_weighting_details
         'calc w=1/[\s^2^(Fo^2^)+(0.0870P)^2^+0.1602P] where P=(Fo^2^+2Fc^2^)/3'
_atom_sites_solution_hydrogens     geom
_atom_sites_solution_primary     direct
_atom_sites_solution_secondary     difmap
_refine_ls_shift/su_max     0.000
_refine_ls_shift/su_mean     0.000
_refine_diff_density_max     0.224
_refine_diff_density_min     -0.332
_refine_ls_extinction_method     none
_refine_ls_extinction_coef     ?
loop_
    _atom_type_symbol
    _atom_type_description
    _atom_type_scat_dispersion_real
    _atom_type_scat_dispersion_imag
    _atom_type_scat_source
    'C' 'C' 0.0033 0.0016
                         'International Tables Vol C Tables 4.2.6.8 and 6.1.1.4'
    'H' 'H' 0.0000 0.0000
                         'International Tables Vol C Tables 4.2.6.8 and 6.1.1.4'
    'N' 'N' 0.0061 0.0033
                         'International Tables Vol C Tables 4.2.6.8 and 6.1.1.4'
    'O' 'O' 0.0106 0.0060
                         'International Tables Vol C Tables 4.2.6.8 and 6.1.1.4'
    'S' 'S' 0.1246 0.1234
                         'International Tables Vol C Tables 4.2.6.8 and 6.1.1.4'
_computing_data_collection     'APEX2 (Bruker, 2009)'
_computing_cell_refinement     'SAINT-Plus (Bruker, 2009)'
_computing_data_reduction     'SAINT-Plus (Bruker, 2009)'
_computing_structure_solution     'SHELXS97 (Sheldrick, 2008)'
_computing_structure_refinement     'SHELXL97 (Sheldrick, 2008)'
_computing_molecular_graphics     'ORTEP-3 for Windows (Farrugia, 2012)'
_computing_publication_material
                               'PLATON (Spek, 2009) and publCIF (Westrip, 2010)'
loop_
    _atom_site_type_symbol
    _atom_site_label
    _atom_site_fract_x
    _atom_site_fract_y
    _atom_site_fract_z
    _atom_site_U_iso_or_equiv
    _atom_site_adp_type
    _atom_site_calc_flag
    _atom_site_refinement_flags
    _atom_site_occupancy
    _atom_site_symmetry_multiplicity
    _atom_site_disorder_assembly
    _atom_site_disorder_group
    C C1 0.22144(17) 1.2104(4) 0.32721(9) 0.0608(6) Uani d . 1 1 . .
    H H1 0.2703 1.3328 0.3361 0.073 Uiso calc R 1 1 . .
    C C2 0.13131(19) 1.2201(4) 0.35176(10) 0.0663(6) Uani d . 1 1 . .
    H H2 0.1207 1.3471 0.3776 0.080 Uiso calc R 1 1 . .
    C C3 0.05772(18) 1.0436(4) 0.33828(10) 0.0620(6) Uani d . 1 1 . .
    H H3 -0.0028 1.0501 0.3547 0.074 Uiso calc R 1 1 . .
    C C4 0.07467(19) 0.8572(5) 0.30010(9) 0.0675(7) Uani d . 1 1 . .
    H H4 0.0246 0.7387 0.2901 0.081 Uiso calc R 1 1 . .
    C C5 0.16506(19) 0.8438(4) 0.27650(8) 0.0577(6) Uani d . 1 1 . .
    H H5 0.1759 0.7140 0.2515 0.069 Uiso calc R 1 1 . .
    C C6 0.23928(15) 1.0199(4) 0.28950(7) 0.0457(4) Uani d . 1 1 . .
    C C7 0.33713(17) 1.0077(4) 0.26263(8) 0.0597(6) Uani d . 1 1 . .
    H H7A 0.3309 0.8829 0.2323 0.072 Uiso calc R 1 1 . .
    H H7B 0.3490 1.1673 0.2450 0.072 Uiso calc R 1 1 . .
    C C8 0.48825(17) 1.0970(4) 0.33613(9) 0.0545(5) Uani d . 1 1 . .
    H H8 0.4885 1.2703 0.3354 0.065 Uiso calc R 1 1 . .
    C C9 0.55342(15) 0.9457(3) 0.36961(7) 0.0424(4) Uani d . 1 1 . .
    C C10 0.64140(18) 1.0099(4) 0.41219(9) 0.0555(5) Uani d . 1 1 . .
    H H10A 0.6711 1.1646 0.4006 0.067 Uiso calc R 1 1 . .
    H H10B 0.6181 1.0363 0.4497 0.067 Uiso calc R 1 1 . .
    C C11 0.72308(14) 0.6346(4) 0.46251(7) 0.0438(4) Uani d . 1 1 . .
    C C12 0.64100(17) 0.6069(5) 0.49446(8) 0.0581(6) Uani d . 1 1 . .
    H H12 0.5823 0.6994 0.4847 0.070 Uiso calc R 1 1 . .
    C C13 0.6465(2) 0.4417(5) 0.54082(8) 0.0727(8) Uani d . 1 1 . .
    H H13 0.5923 0.4296 0.5627 0.087 Uiso calc R 1 1 . .
    C C14 0.7301(2) 0.2979(6) 0.55454(8) 0.0780(8) Uani d . 1 1 . .
    H H14 0.7327 0.1873 0.5854 0.094 Uiso calc R 1 1 . .
    C C15 0.81136(19) 0.3164(5) 0.52239(8) 0.0683(7) Uani d . 1 1 . .
    H H15 0.8680 0.2154 0.5311 0.082 Uiso calc R 1 1 . .
    C C16 0.80820(15) 0.4867(4) 0.47686(7) 0.0499(5) Uani d . 1 1 . .
    C C17 0.84430(15) 0.5783(4) 0.36944(7) 0.0526(5) Uani d . 1 1 . .
    H H17A 0.8910 0.6067 0.3410 0.063 Uiso calc R 1 1 . .
    H H17B 0.8032 0.4341 0.3572 0.063 Uiso calc R 1 1 . .
    C C18 0.77735(15) 0.8007(4) 0.37190(7) 0.0480(5) Uani d . 1 1 . .
    N N1 0.42420(12) 0.9464(3) 0.30471(6) 0.0442(4) Uani d . 1 1 . .
    N N2 0.44742(13) 0.7078(3) 0.31697(6) 0.0482(4) Uani d . 1 1 . .
    N N3 0.52629(12) 0.7072(3) 0.35664(6) 0.0461(4) Uani d . 1 1 . .
    N N4 0.71926(12) 0.8149(3) 0.41721(6) 0.0451(4) Uani d . 1 1 . .
    O O1 0.77092(14) 0.9600(3) 0.33403(6) 0.0689(5) Uani d . 1 1 . .
    S S1 0.91484(4) 0.51598(14) 0.43858(2) 0.0692(2) Uani d . 1 1 . .
loop_
    _atom_site_aniso_label
    _atom_site_aniso_U_11
    _atom_site_aniso_U_22
    _atom_site_aniso_U_33
    _atom_site_aniso_U_12
    _atom_site_aniso_U_13
    _atom_site_aniso_U_23
    C1 0.0529(13) 0.0505(13) 0.0794(14) -0.0036(10) 0.0088(11) -0.0073(10)
    C2 0.0640(15) 0.0553(13) 0.0817(14) 0.0067(11) 0.0168(12) -0.0186(11)
    C3 0.0530(13) 0.0659(14) 0.0694(13) 0.0021(11) 0.0169(11) 0.0023(11)
    C4 0.0738(16) 0.0651(15) 0.0658(12) -0.0245(12) 0.0177(12) -0.0075(11)
    C5 0.0784(16) 0.0501(12) 0.0461(9) -0.0030(11) 0.0137(10) -0.0047(9)
    C6 0.0480(11) 0.0503(11) 0.0385(8) 0.0108(9) 0.0041(7) 0.0125(8)
    C7 0.0553(13) 0.0785(16) 0.0465(10) 0.0182(11) 0.0108(9) 0.0225(10)
    C8 0.0598(13) 0.0292(9) 0.0759(13) 0.0004(9) 0.0141(11) 0.0046(9)
    C9 0.0480(11) 0.0325(9) 0.0483(9) -0.0044(8) 0.0125(8) -0.0029(7)
    C10 0.0621(13) 0.0426(11) 0.0615(11) -0.0112(10) 0.0064(10) -0.0110(9)
    C11 0.0433(10) 0.0563(11) 0.0312(7) -0.0180(9) 0.0015(7) -0.0067(7)
    C12 0.0483(12) 0.0824(15) 0.0449(10) -0.0193(11) 0.0101(9) -0.0094(10)
    C13 0.0673(16) 0.114(2) 0.0379(9) -0.0397(15) 0.0129(10) -0.0035(11)
    C14 0.0828(19) 0.110(2) 0.0378(9) -0.0344(16) -0.0084(10) 0.0178(11)
    C15 0.0655(15) 0.0909(18) 0.0437(10) -0.0127(13) -0.0145(9) 0.0138(11)
    C16 0.0410(10) 0.0736(14) 0.0332(8) -0.0165(10) -0.0039(7) -0.0012(8)
    C17 0.0461(11) 0.0736(14) 0.0391(8) -0.0139(10) 0.0094(8) -0.0017(9)
    C18 0.0469(11) 0.0581(12) 0.0387(8) -0.0221(9) 0.0036(7) -0.0004(8)
    N1 0.0450(9) 0.0419(9) 0.0469(8) 0.0054(7) 0.0102(7) 0.0093(6)
    N2 0.0531(10) 0.0375(9) 0.0513(8) 0.0015(7) -0.0049(7) 0.0012(7)
    N3 0.0538(10) 0.0318(8) 0.0503(8) -0.0042(7) -0.0035(7) -0.0009(6)
    N4 0.0435(9) 0.0497(9) 0.0419(7) -0.0123(7) 0.0044(6) -0.0033(7)
    O1 0.0803(12) 0.0684(10) 0.0588(8) -0.0190(8) 0.0122(8) 0.0172(7)
    S1 0.0364(3) 0.1170(6) 0.0528(3) -0.0050(3) -0.0005(2) 0.0036(3)
_geom_special_details
;
All e.s.d.'s (except the e.s.d. in the dihedral angle between two l.s. planes)
are estimated using the full covariance matrix. The cell e.s.d.'s are taken
into account individually in the estimation of e.s.d.'s in distances, angles
and torsion angles; correlations between e.s.d.'s in cell parameters are only
used when they are defined by crystal symmetry. An approximate (isotropic)
treatment of cell e.s.d.'s is used for estimating e.s.d.'s involving l.s.
planes.
;
loop_
    _geom_bond_atom_site_label_1
    _geom_bond_atom_site_label_2
    _geom_bond_site_symmetry_2
    _geom_bond_distance
    _geom_bond_publ_flag
    C1 C6 . 1.385(3) ?
    C1 C2 . 1.386(3) ?
    C1 H1 . 0.9300 ?
    C2 C3 . 1.371(3) ?
    C2 H2 . 0.9300 ?
    C3 C4 . 1.374(3) ?
    C3 H3 . 0.9300 ?
    C4 C5 . 1.379(3) ?
    C4 H4 . 0.9300 ?
    C5 C6 . 1.374(3) ?
    C5 H5 . 0.9300 ?
    C6 C7 . 1.508(3) ?
    C7 N1 . 1.464(3) ?
    C7 H7A . 0.9700 ?
    C7 H7B . 0.9700 ?
    C8 N1 . 1.330(3) ?
    C8 C9 . 1.364(3) ?
    C8 H8 . 0.9300 ?
    C9 N3 . 1.354(2) ?
    C9 C10 . 1.483(3) ?
    C10 N4 . 1.466(3) ?
    C10 H10A . 0.9700 ?
    C10 H10B . 0.9700 ?
    C11 C16 . 1.390(3) ?
    C11 C12 . 1.397(3) ?
    C11 N4 . 1.428(2) ?
    C12 C13 . 1.392(3) ?
    C12 H12 . 0.9300 ?
    C13 C14 . 1.360(4) ?
    C13 H13 . 0.9300 ?
    C14 C15 . 1.387(4) ?
    C14 H14 . 0.9300 ?
    C15 C16 . 1.396(3) ?
    C15 H15 . 0.9300 ?
    C16 S1 . 1.766(2) ?
    C17 C18 . 1.493(3) ?
    C17 S1 . 1.798(2) ?
    C17 H17A . 0.9700 ?
    C17 H17B . 0.9700 ?
    C18 O1 . 1.224(2) ?
    C18 N4 . 1.379(2) ?
    N1 N2 . 1.340(2) ?
    N2 N3 . 1.314(2) ?
loop_
    _geom_angle_atom_site_label_1
    _geom_angle_atom_site_label_2
    _geom_angle_atom_site_label_3
    _geom_angle_site_symmetry_1
    _geom_angle_site_symmetry_3
    _geom_angle
    _geom_angle_publ_flag
    C6 C1 C2 . . 120.5(2) ?
    C6 C1 H1 . . 119.7 ?
    C2 C1 H1 . . 119.7 ?
    C3 C2 C1 . . 120.5(2) ?
    C3 C2 H2 . . 119.8 ?
    C1 C2 H2 . . 119.8 ?
    C2 C3 C4 . . 119.0(2) ?
    C2 C3 H3 . . 120.5 ?
    C4 C3 H3 . . 120.5 ?
    C3 C4 C5 . . 120.7(2) ?
    C3 C4 H4 . . 119.6 ?
    C5 C4 H4 . . 119.6 ?
    C6 C5 C4 . . 120.80(19) ?
    C6 C5 H5 . . 119.6 ?
    C4 C5 H5 . . 119.6 ?
    C5 C6 C1 . . 118.43(18) ?
    C5 C6 C7 . . 120.64(18) ?
    C1 C6 C7 . . 120.92(19) ?
    N1 C7 C6 . . 112.60(14) ?
    N1 C7 H7A . . 109.1 ?
    C6 C7 H7A . . 109.1 ?
    N1 C7 H7B . . 109.1 ?
    C6 C7 H7B . . 109.1 ?
    H7A C7 H7B . . 107.8 ?
    N1 C8 C9 . . 106.02(17) ?
    N1 C8 H8 . . 127.0 ?
    C9 C8 H8 . . 127.0 ?
    N3 C9 C8 . . 107.47(18) ?
    N3 C9 C10 . . 122.51(17) ?
    C8 C9 C10 . . 130.00(18) ?
    N4 C10 C9 . . 112.43(15) ?
    N4 C10 H10A . . 109.1 ?
    C9 C10 H10A . . 109.1 ?
    N4 C10 H10B . . 109.1 ?
    C9 C10 H10B . . 109.1 ?
    H10A C10 H10B . . 107.8 ?
    C16 C11 C12 . . 118.32(18) ?
    C16 C11 N4 . . 121.53(16) ?
    C12 C11 N4 . . 120.14(19) ?
    C13 C12 C11 . . 120.4(2) ?
    C13 C12 H12 . . 119.8 ?
    C11 C12 H12 . . 119.8 ?
    C14 C13 C12 . . 120.8(2) ?
    C14 C13 H13 . . 119.6 ?
    C12 C13 H13 . . 119.6 ?
    C13 C14 C15 . . 119.9(2) ?
    C13 C14 H14 . . 120.1 ?
    C15 C14 H14 . . 120.1 ?
    C14 C15 C16 . . 120.0(2) ?
    C14 C15 H15 . . 120.0 ?
    C16 C15 H15 . . 120.0 ?
    C11 C16 C15 . . 120.55(19) ?
    C11 C16 S1 . . 120.37(14) ?
    C15 C16 S1 . . 119.07(18) ?
    C18 C17 S1 . . 111.42(13) ?
    C18 C17 H17A . . 109.3 ?
    S1 C17 H17A . . 109.3 ?
    C18 C17 H17B . . 109.3 ?
    S1 C17 H17B . . 109.3 ?
    H17A C17 H17B . . 108.0 ?
    O1 C18 N4 . . 120.9(2) ?
    O1 C18 C17 . . 121.52(17) ?
    N4 C18 C17 . . 117.51(16) ?
    C8 N1 N2 . . 110.29(16) ?
    C8 N1 C7 . . 129.57(18) ?
    N2 N1 C7 . . 120.13(17) ?
    N3 N2 N1 . . 107.31(15) ?
    N2 N3 C9 . . 108.92(15) ?
    C18 N4 C11 . . 123.52(17) ?
    C18 N4 C10 . . 115.48(16) ?
    C11 N4 C10 . . 120.46(15) ?
    C16 S1 C17 . . 95.91(9) ?
loop_
    _geom_hbond_atom_site_label_D
    _geom_hbond_atom_site_label_H
    _geom_hbond_atom_site_label_A
    _geom_hbond_site_symmetry_A
    _geom_hbond_distance_DH
    _geom_hbond_distance_HA
    _geom_hbond_distance_DA
    _geom_hbond_angle_DHA
    C8 H8 N2 1_565 0.93 2.44 3.344(3) 164.8
    C8 H8 N3 1_565 0.93 2.44 3.339(3) 163.7
    C5 H5 O1 2_645 0.93 2.58 3.477(2) 162.9
_iucr_refine_instructions_details
;
TITL EL13_D338_DRX10 in P2(1)/c
CELL  0.71073  13.2831   5.3661  23.2811   90.000   96.633   90.000
ZERR     4.00   0.0024   0.0010   0.0036    0.000    0.010    0.000
LATT   1
SYMM  - X, 1/2 + Y, 1/2 - Z
SFAC  C    H    N    O    S
UNIT  72   64   16   4    4
MERG   2
OMIT     1   0   0
SHEL  60 0.78
HTAB C8 N2_$1
HTAB C8 N3_$1
HTAB C5 O1_$2
eqiv $1 x, y+1, z
eqiv $2 1-x, -1/2+y, 1/2-z
FMAP   2
PLAN   10
ACTA
BOND
BOND   $H
L.S.  10
TEMP    23.00
WGHT      0.0870      0.1602
FVAR       0.52050
C1    1    0.221443    1.210422    0.327205    11.00000    0.05286    0.05045 =
         0.07938   -0.00731    0.00878   -0.00363
AFIX  43
H1    2    0.270337    1.332800    0.336108    11.00000   -1.20000
AFIX   0
C2    1    0.131311    1.220051    0.351765    11.00000    0.06404    0.05528 =
         0.08169   -0.01862    0.01681    0.00665
AFIX  43
H2    2    0.120687    1.347061    0.377569    11.00000   -1.20000
AFIX   0
C3    1    0.057719    1.043649    0.338282    11.00000    0.05304    0.06587 =
         0.06942    0.00226    0.01687    0.00206
AFIX  43
H3    2   -0.002787    1.050082    0.354731    11.00000   -1.20000
AFIX   0
C4    1    0.074674    0.857182    0.300103    11.00000    0.07376    0.06510 =
         0.06583   -0.00755    0.01773   -0.02453
AFIX  43
H4    2    0.024626    0.738691    0.290073    11.00000   -1.20000
AFIX   0
C5    1    0.165060    0.843802    0.276502    11.00000    0.07845    0.05006 =
         0.04611   -0.00469    0.01372   -0.00298
AFIX  43
H5    2    0.175925    0.713979    0.251481    11.00000   -1.20000
AFIX   0
C6    1    0.239281    1.019946    0.289500    11.00000    0.04802    0.05026 =
         0.03851    0.01250    0.00412    0.01083
C7    1    0.337132    1.007693    0.262628    11.00000    0.05531    0.07854 =
         0.04653    0.02254    0.01078    0.01825
AFIX  23
H7A   2    0.330869    0.882891    0.232284    11.00000   -1.20000
H7B   2    0.348997    1.167257    0.245023    11.00000   -1.20000
AFIX   0
C8    1    0.488250    1.097026    0.336129    11.00000    0.05981    0.02921 =
         0.07589    0.00464    0.01406    0.00043
AFIX  43
H8    2    0.488545    1.270306    0.335415    11.00000   -1.20000
AFIX   0
C9    1    0.553423    0.945704    0.369613    11.00000    0.04805    0.03247 =
         0.04829   -0.00294    0.01255   -0.00436
C10   1    0.641403    1.009891    0.412190    11.00000    0.06212    0.04265 =
         0.06148   -0.01098    0.00643   -0.01120
AFIX  23
H10A  2    0.671063    1.164571    0.400643    11.00000   -1.20000
H10B  2    0.618143    1.036271    0.449711    11.00000   -1.20000
AFIX   0
C11   1    0.723082    0.634608    0.462511    11.00000    0.04330    0.05626 =
         0.03121   -0.00675    0.00145   -0.01803
C12   1    0.641002    0.606883    0.494464    11.00000    0.04825    0.08235 =
         0.04494   -0.00936    0.01013   -0.01930
AFIX  43
H12   2    0.582313    0.699389    0.484697    11.00000   -1.20000
AFIX   0
C13   1    0.646478    0.441731    0.540820    11.00000    0.06726    0.11446 =
         0.03787   -0.00354    0.01294   -0.03974
AFIX  43
H13   2    0.592322    0.429610    0.562666    11.00000   -1.20000
AFIX   0
C14   1    0.730071    0.297915    0.554541    11.00000    0.08276    0.10971 =
         0.03783    0.01776   -0.00838   -0.03439
AFIX  43
H14   2    0.732727    0.187336    0.585438    11.00000   -1.20000
AFIX   0
C15   1    0.811355    0.316399    0.522389    11.00000    0.06546    0.09094 =
         0.04371    0.01381   -0.01455   -0.01274
AFIX  43
H15   2    0.867950    0.215415    0.531138    11.00000   -1.20000
AFIX   0
C16   1    0.808198    0.486721    0.476863    11.00000    0.04097    0.07363 =
         0.03324   -0.00117   -0.00393   -0.01646
C17   1    0.844298    0.578279    0.369437    11.00000    0.04606    0.07357 =
         0.03910   -0.00167    0.00938   -0.01390
AFIX  23
H17A  2    0.891037    0.606746    0.341033    11.00000   -1.20000
H17B  2    0.803219    0.434131    0.357239    11.00000   -1.20000
AFIX   0
C18   1    0.777349    0.800696    0.371904    11.00000    0.04686    0.05807 =
         0.03870   -0.00040    0.00359   -0.02214
N1    3    0.424202    0.946365    0.304709    11.00000    0.04497    0.04191 =
         0.04693    0.00928    0.01019    0.00538
N2    3    0.447422    0.707814    0.316974    11.00000    0.05310    0.03754 =
         0.05127    0.00120   -0.00492    0.00152
N3    3    0.526291    0.707180    0.356638    11.00000    0.05384    0.03182 =
         0.05028   -0.00092   -0.00346   -0.00424
N4    3    0.719256    0.814894    0.417210    11.00000    0.04349    0.04967 =
         0.04192   -0.00331    0.00441   -0.01227
O1    4    0.770924    0.960022    0.334033    11.00000    0.08030    0.06845 =
         0.05882    0.01716    0.01223   -0.01899
S1    5    0.914844    0.515984    0.438582    11.00000    0.03638    0.11698 =
         0.05281    0.00363   -0.00048   -0.00498
HKLF 4
REM  EL13_D338_DRX10 in P2(1)/c
REM R1 =  0.0459 for   2540 Fo > 4sig(Fo)  and  0.0664 for all   3526 data
REM    217 parameters refined using      0 restraints
END
WGHT      0.0870      0.1602
REM Highest difference peak  0.224,  deepest hole -0.332,  1-sigma level  0.051
Q1    1   0.8989  0.6508  0.4634  11.00000  0.05    0.22
Q2    1   0.2884  0.9890  0.2794  11.00000  0.05    0.18
Q3    1   0.8717  0.5317  0.3991  11.00000  0.05    0.18
Q4    1   0.6118  0.9487  0.3802  11.00000  0.05    0.18
Q5    1   0.7950  1.0255  0.3589  11.00000  0.05    0.17
Q6    1   0.2835  1.5522  0.3205  11.00000  0.05    0.17
Q7    1   0.9695  0.4471  0.4528  11.00000  0.05    0.17
Q8    1   0.7727  0.8438  0.4057  11.00000  0.05    0.17
Q9    1   0.4398  0.8308  0.3000  11.00000  0.05    0.17
Q10   1   0.2262  1.1196  0.3029  11.00000  0.05    0.16
;
