# Supplementary material for: 4-[(1-Benzyl-1H-1,2,3-triazol-4-yl)meth­yl]-2H-1,4-benzo­thia­zin-3(4H)-one
Source: Acta Crystallogr Sect E Struct Rep Online. 2014 Jan 18;70(Pt 2):o160–1. doi: 10.1107/S1600536814000786 (PMC3998319; doi:10.1107/S1600536814000786)
Supplement: Supplementary file 2 [file e-70-0o160-Isup2.hkl]

# 
# h,k,l, Fc-squared, Fo-squared, sigma(Fo-squared) and status flag 
# 
data_I
_shelx_title ' EL13_D338_DRX10 in P2(1)/c' 
_shelx_refln_list_code          4 
_shelx_F_calc_maximum      186.89 
_exptl_crystal_F_000       704.00 
_reflns_d_resolution_high  0.7802 
 
loop_ 
 _symmetry_equiv_pos_as_xyz 
 'x, y, z' 
 '-x, y+1/2, -z+1/2' 
 '-x, -y, -z' 
 'x, -y-1/2, z-1/2' 
 
_cell_length_a    13.2831 
_cell_length_b     5.3661 
_cell_length_c    23.2811 
_cell_angle_alpha  90.000 
_cell_angle_beta   96.633 
_cell_angle_gamma  90.000 
 
_shelx_F_squared_multiplier     1.000 
 
loop_ 
 _refln_index_h 
 _refln_index_k 
 _refln_index_l 
 _refln_F_squared_calc 
 _refln_F_squared_meas 
 _refln_F_squared_sigma 
 _refln_observed_status 
   2   0   0     5988.05     6108.11     70.99 o 
   3   0   0     4795.10     5291.43     66.03 o 
   4   0   0      181.16      183.17      4.87 o 
   5   0   0      485.87      480.17      8.02 o 
  12   0   0      170.05      165.79      8.22 o 
  13   0   0       35.49       31.11      4.82 o 
  14   0   0      364.41      344.18     16.98 o 
  15   0   0        9.12       14.03      4.44 o 
  16   0   0       86.44      104.91      9.40 o 
   1   1   0     2083.74     2180.17     27.74 o 
   2   1   0        3.24        2.28      0.57 o 
   4   1   0       69.45       74.17      2.35 o 
  10   1   0        0.33      172.75     25.47 o 
  11   1   0      235.95      256.45      7.33 o 
  12   1   0      121.61      126.83      5.26 o 
  13   1   0       44.19       41.96      3.78 o 
  14   1   0        0.82       -0.38      2.49 o 
  15   1   0      107.67      112.76      7.52 o 
  16   1   0        7.19        9.48      3.75 o 
   0   2   0     2337.52     2499.35     44.42 o 
   1   2   0      200.12      182.30      3.07 o 
   2   2   0      269.96      266.13      5.43 o 
   3   2   0     1542.81     1564.18     21.94 o 
   4   2   0     1710.24     1802.82     23.09 o 
   5   2   0       31.46       39.12      2.84 o 
   8   2   0      124.54      113.05      6.97 o 
   9   2   0       71.77       79.86      5.08 o 
  10   2   0       22.51       18.59      3.45 o 
  11   2   0       67.82       74.48      4.47 o 
  12   2   0      480.02      445.52     10.83 o 
  13   2   0        8.79        7.47      2.98 o 
  14   2   0       15.02       15.26      3.84 o 
  15   2   0       20.09       26.19      4.60 o 
  16   2   0        0.94       -1.46      3.33 o 
   1   3   0       68.74       70.32      2.31 o 
   2   3   0       35.69       26.42      2.42 o 
   3   3   0        2.65        1.96      0.98 o 
   4   3   0       16.14       20.69      1.55 o 
   5   3   0      131.14      134.01      5.11 o 
   6   3   0       40.56       38.77      2.24 o 
   7   3   0        2.66        3.52      2.23 o 
   8   3   0       12.15       15.61      2.37 o 
   9   3   0       36.09       30.46      5.12 o 
  10   3   0       73.60       62.82      5.43 o 
  11   3   0       53.18       53.04      9.29 o 
  12   3   0       19.13       17.47      4.17 o 
  13   3   0        2.59        3.84      2.89 o 
  14   3   0       32.29       31.23      7.67 o 
  15   3   0        5.38        4.96      4.75 o 
   1   4   0        1.87        1.19      2.00 o 
   2   4   0        3.33        3.22      1.52 o 
   3   4   0       21.48       20.68      2.44 o 
   4   4   0        0.10       -0.44      1.48 o 
   5   4   0       30.83       31.02      2.26 o 
   6   4   0      120.66      115.00      5.12 o 
   7   4   0      141.71      123.74      7.46 o 
   8   4   0        2.12        5.25      4.64 o 
   9   4   0      222.82      218.11     17.05 o 
  10   4   0        9.13       20.17      5.18 o 
  11   4   0        0.74        1.18      2.69 o 
  12   4   0        0.18        0.49      3.16 o 
  13   4   0        8.66        7.07      3.95 o 
   1   5   0       42.28       -2.75      4.38 o 
   2   5   0      245.15      242.51     12.09 o 
   3   5   0        9.46       14.56      5.88 o 
   4   5   0        6.68        3.90      3.08 o 
   5   5   0        9.41        8.02      3.04 o 
   6   5   0        3.49        1.52      3.58 o 
   7   5   0       10.11        8.52      3.39 o 
   8   5   0       60.98       46.78     15.46 o 
   9   5   0        3.32        8.18      4.34 o 
  10   5   0        0.42       -1.45      6.78 o 
  11   5   0        7.97       10.26      4.34 o 
   0   6   0       22.45       20.30      5.91 o 
   1   6   0       21.36       18.31      4.18 o 
   2   6   0       81.49       65.49     15.01 o 
   3   6   0       27.40       20.50      7.35 o 
   4   6   0        0.69        2.95      3.07 o 
   5   6   0        0.17       -3.19      3.19 o 
   6   6   0        6.32        6.34      3.64 o 
   7   6   0        3.85       -0.50      3.30 o 
   8   6   0        1.25        3.12      3.79 o 
 -16   1   1       39.69       33.60      7.14 o 
 -15   1   1       68.64       64.02      5.75 o 
 -14   1   1        0.54       -0.83      2.29 o 
 -13   1   1      160.19      167.05      6.17 o 
 -12   1   1       31.77       26.14      4.33 o 
 -11   1   1      188.18      176.76      6.98 o 
 -10   1   1       69.87       70.41     12.01 o 
  -9   1   1      356.16      343.67      6.49 o 
  -6   1   1        9.92        3.24      1.02 o 
  -3   1   1     1854.49     1858.69     24.18 o 
  -2   1   1      998.48     1055.69     26.20 o 
  -1   1   1     9856.52     9688.25    129.26 o 
   0   1   1     2292.90     2368.42     28.98 o 
   1   1   1        2.98        5.58      0.72 o 
   2   1   1     3411.91     3429.26     48.93 o 
   3   1   1     3283.48     3389.82     62.26 o 
   6   1   1        2.37       -0.29      0.73 o 
   8   1   1      122.86      103.51      2.34 o 
   9   1   1       20.98       26.78      3.01 o 
  10   1   1      446.36      192.28     31.74 o 
  12   1   1      371.57      369.73      9.50 o 
  13   1   1       43.34       49.13      4.74 o 
  14   1   1       21.80       17.26      3.17 o 
  15   1   1       16.33       21.53      4.19 o 
  16   1   1       34.07       34.98      5.03 o 
 -16   2   1        0.69       -1.53      3.42 o 
 -15   2   1        5.90       16.78      4.04 o 
 -14   2   1       17.60       18.75      4.80 o 
 -13   2   1       13.49       12.57      3.21 o 
 -11   2   1       15.68       17.83      2.00 o 
 -10   2   1       33.65       40.92      3.35 o 
  -9   2   1       29.08       26.23      2.78 o 
  -8   2   1       76.10       79.07      3.50 o 
  -7   2   1        2.64      102.99     16.24 o 
  -6   2   1      406.26      468.72      8.21 o 
  -5   2   1        1.18        0.52      0.78 o 
  -4   2   1       72.53       92.08      2.20 o 
  -3   2   1      941.92      966.35     16.97 o 
  -2   2   1      432.09      441.12      7.23 o 
  -1   2   1       27.11       33.17      2.06 o 
   0   2   1       26.12       39.23      1.42 o 
   1   2   1      636.19      667.58     11.74 o 
   2   2   1      350.71      333.03      5.12 o 
   3   2   1      307.51      362.36      8.32 o 
   4   2   1      431.79      517.28      8.29 o 
   5   2   1      857.93      914.47     14.01 o 
   6   2   1      154.60       38.40     10.03 o 
   8   2   1      232.83      119.60     22.15 o 
   9   2   1        0.03       -0.08      3.34 o 
  10   2   1       99.20       92.83      3.76 o 
  12   2   1        0.12        2.50      2.64 o 
  13   2   1        4.49       10.03      3.38 o 
  14   2   1        0.71        5.32      3.12 o 
  15   2   1       24.07       25.37      4.59 o 
  16   2   1        0.00        1.22      3.26 o 
 -15   3   1        0.08       -2.48      3.03 o 
 -14   3   1       10.79       14.41      4.85 o 
 -13   3   1       28.07       35.81      4.70 o 
 -12   3   1       86.63       90.40      6.22 o 
 -11   3   1       19.21       16.27      4.16 o 
 -10   3   1      313.97      299.93     10.30 o 
  -9   3   1       63.40       54.68      3.38 o 
  -8   3   1        8.13        8.93      1.58 o 
  -7   3   1      171.65      185.10      4.64 o 
  -6   3   1      146.69      145.19      5.67 o 
  -5   3   1        0.17        3.31      1.76 o 
  -4   3   1        0.09        0.86      1.03 o 
  -3   3   1       46.27       66.00      2.41 o 
  -2   3   1      145.31      173.96      3.83 o 
  -1   3   1     1373.77     1436.58     24.28 o 
   0   3   1        1.84        2.36      1.32 o 
   1   3   1      845.36      824.67     20.50 o 
   2   3   1       48.39       53.36      2.47 o 
   3   3   1       36.74       33.77      2.77 o 
   4   3   1      368.77      412.46      9.87 o 
   5   3   1      567.65      575.40      9.76 o 
   6   3   1       79.53       86.13      3.20 o 
   7   3   1       53.51       50.67      5.76 o 
   8   3   1       25.30       18.41      2.79 o 
   9   3   1       82.29       81.48      6.43 o 
  10   3   1       42.74       35.10      5.81 o 
  11   3   1       50.30       53.60      6.71 o 
  12   3   1       17.58       19.25      4.91 o 
  13   3   1       27.99       33.77      7.67 o 
  14   3   1        4.61        7.15      3.80 o 
  15   3   1        0.07        0.17      3.43 o 
 -13   4   1        6.07        0.59      3.34 o 
 -12   4   1        6.29        6.43      3.37 o 
 -11   4   1        0.74        1.99      2.71 o 
 -10   4   1        0.02       -0.79      3.70 o 
  -9   4   1       93.94       91.90     12.78 o 
  -8   4   1        8.78        7.79      2.35 o 
  -7   4   1        0.01        3.32     15.13 o 
  -6   4   1       49.70       46.67      3.06 o 
  -5   4   1       41.36       44.73      3.81 o 
  -4   4   1       42.36       35.07      2.60 o 
  -3   4   1      216.78      225.49      5.34 o 
  -2   4   1      214.37      215.30      4.87 o 
  -1   4   1       74.18       69.18      3.08 o 
   0   4   1       53.50       49.51      2.83 o 
   1   4   1      974.41      974.65     19.75 o 
   2   4   1       16.21       14.08      2.24 o 
   3   4   1        9.34        9.63      2.03 o 
   4   4   1        6.35        7.43      2.53 o 
   5   4   1      105.23      103.05      3.56 o 
   6   4   1       34.64       31.55      2.68 o 
   7   4   1      264.45      261.73      8.31 o 
   8   4   1      134.92      125.14     11.66 o 
   9   4   1      259.89      256.37      8.87 o 
  10   4   1        6.40       -0.37     19.93 o 
  11   4   1        0.00        3.47      2.61 o 
  12   4   1       51.53       42.87     14.61 o 
  13   4   1        0.48       -4.29      4.52 o 
 -11   5   1        6.96        5.81      5.24 o 
 -10   5   1       69.79       53.05     17.55 o 
  -9   5   1        4.67        5.15      3.57 o 
  -8   5   1      123.52      120.05      7.71 o 
  -7   5   1        7.69        7.83      3.29 o 
  -6   5   1        3.29        4.65      2.95 o 
  -5   5   1       28.57       28.12      6.08 o 
  -4   5   1       21.78       18.77      3.53 o 
  -3   5   1      107.69       98.17     11.65 o 
  -2   5   1      386.78      371.70     17.84 o 
  -1   5   1        3.27       -1.26      3.25 o 
   0   5   1        1.56       -2.24      2.24 o 
   1   5   1        6.95        3.68      2.63 o 
   2   5   1       83.06       87.16      9.04 o 
   3   5   1       76.33       68.44      8.65 o 
   4   5   1        2.04        1.64      2.54 o 
   5   5   1        1.29        2.73      3.67 o 
   6   5   1        1.28        2.84      4.58 o 
   7   5   1        0.26       -0.56      2.57 o 
   8   5   1        4.68        8.85      5.01 o 
   9   5   1        0.97       -0.47      2.94 o 
  10   5   1        6.47        5.24      3.48 o 
  11   5   1        1.09       -0.42      6.19 o 
  -8   6   1        4.62        0.52      3.74 o 
  -7   6   1       11.38       16.33      5.29 o 
  -6   6   1        2.32       -1.04      3.13 o 
  -5   6   1        1.32        3.37      3.38 o 
  -4   6   1        5.43        5.87      3.56 o 
  -3   6   1       29.48       23.66      4.88 o 
  -2   6   1        8.00        5.78      3.16 o 
  -1   6   1      113.02       99.66      9.97 o 
   0   6   1       20.79        8.44      5.81 o 
   1   6   1       21.89       22.09      4.30 o 
   2   6   1        0.90        3.51      3.13 o 
   3   6   1        9.13        4.42      3.52 o 
   4   6   1        0.01        0.80      3.04 o 
   5   6   1       31.07       26.86      9.00 o 
   6   6   1        0.33        1.73      3.28 o 
   7   6   1        3.37        7.16      3.69 o 
   8   6   1        0.05       -2.17      3.56 o 
 -17   0   2       75.26       85.27     12.18 o 
 -16   0   2        0.83        1.85      5.54 o 
 -15   0   2      200.63      185.63     10.05 o 
 -14   0   2      396.08      374.74     14.22 o 
 -13   0   2        2.96        2.07      2.99 o 
 -12   0   2        4.86        6.80      3.23 o 
 -10   0   2        0.00        1.85      1.99 o 
  -4   0   2     1183.33     1216.21     17.11 o 
  -3   0   2     1125.92     1140.34     15.94 o 
  -2   0   2     2963.93     2965.18     36.94 o 
  -1   0   2     4479.98     2814.04     62.51 o 
   0   0   2        0.38       -0.17      0.17 o 
   1   0   2      427.52      387.23      9.25 o 
   4   0   2     2054.62     2047.75     32.00 o 
   5   0   2      763.98      779.65     12.99 o 
   6   0   2        0.64        4.67      1.57 o 
   7   0   2       66.29       67.18      5.91 o 
  12   0   2       17.66       22.38      6.09 o 
  13   0   2      121.60      135.13      8.09 o 
  14   0   2       55.93       67.76      7.17 o 
  15   0   2       88.90      105.68      8.86 o 
  16   0   2       94.46      102.34     16.06 o 
 -16   1   2       41.48       48.68      5.45 o 
 -15   1   2       10.73       12.45      3.69 o 
 -14   1   2        8.26        7.39      3.26 o 
 -13   1   2       36.95       38.26      3.73 o 
 -12   1   2       48.50       43.76      3.49 o 
 -11   1   2      435.48      444.64      8.45 o 
 -10   1   2       11.92       10.64      1.54 o 
  -9   1   2       15.72       25.53      3.46 o 
  -6   1   2        2.10        1.71      0.86 o 
  -5   1   2      156.25      174.13      3.00 o 
  -4   1   2      386.53      374.04      4.82 o 
  -3   1   2     2104.13     2146.40     25.48 o 
  -2   1   2       35.18       39.99      1.30 o 
  -1   1   2     1310.36     1431.00     16.67 o 
   0   1   2     8330.87     8429.02    134.10 o 
   1   1   2     1436.98     1435.61     16.65 o 
   2   1   2      900.95      824.05     16.62 o 
   5   1   2        1.83        1.98      0.82 o 
   8   1   2        9.06        7.49      1.80 o 
  10   1   2      124.10      120.70      5.65 o 
  11   1   2       99.22       92.63      4.94 o 
  12   1   2       18.22       29.99      7.47 o 
  13   1   2        1.84        5.51      2.62 o 
  14   1   2       39.06       42.48      4.14 o 
  15   1   2        5.17        4.05      2.88 o 
  16   1   2       21.87       23.40      4.59 o 
 -16   2   2       26.58       28.35      4.89 o 
 -15   2   2        0.80       -2.82      2.82 o 
 -14   2   2      216.57      223.27     10.44 o 
 -13   2   2       41.72       46.40      4.68 o 
 -12   2   2       46.01       54.00      4.68 o 
 -11   2   2       87.21       76.97      4.56 o 
 -10   2   2       41.25       37.36      6.19 o 
  -9   2   2        3.77        1.98      1.48 o 
  -8   2   2      491.66      467.03      8.74 o 
  -6   2   2        0.04        2.77      0.86 o 
  -5   2   2      222.09      239.01      6.35 o 
  -4   2   2     1666.59     1929.81     31.99 o 
  -3   2   2       26.63       22.17      2.34 o 
  -2   2   2     4590.22     4713.72     76.36 o 
  -1   2   2     3574.41     3649.74     54.71 o 
   0   2   2      162.24      153.94      2.98 o 
   1   2   2      445.69      479.73      7.70 o 
   2   2   2       22.29       17.07      1.87 o 
   3   2   2     1304.87     1420.86     29.30 o 
   4   2   2      613.86      592.57      9.30 o 
   5   2   2        0.53        9.21      1.17 o 
   6   2   2       29.02       45.28      6.91 o 
   7   2   2      101.49      103.96      4.48 o 
   8   2   2       64.29       76.27      4.74 o 
   9   2   2       86.73       75.66     14.64 o 
  10   2   2       98.41       90.00      2.80 o 
  11   2   2      611.76      597.08     13.81 o 
  12   2   2       31.56       28.29      3.24 o 
  13   2   2       41.52       46.31      7.55 o 
  14   2   2       70.07       65.76      5.82 o 
  15   2   2        2.42        4.94      3.33 o 
  16   2   2       91.22       94.39      7.38 o 
 -15   3   2       33.17       38.95      5.32 o 
 -14   3   2       11.96       11.00      3.69 o 
 -13   3   2        5.72        3.72      2.87 o 
 -12   3   2        0.87        0.86      4.64 o 
 -11   3   2        0.09        0.04      2.54 o 
  -9   3   2      198.33      214.08      7.99 o 
  -8   3   2       50.75       52.92      5.87 o 
  -7   3   2      302.64      308.71      7.32 o 
  -6   3   2       38.46       48.04      2.24 o 
  -5   3   2      107.81      121.16      2.99 o 
  -4   3   2      696.92      731.02     11.47 o 
  -3   3   2       66.81       85.09      2.59 o 
  -2   3   2      317.42      325.95      5.73 o 
  -1   3   2       58.33       63.58      2.30 o 
   0   3   2       52.06       49.42      2.08 o 
   1   3   2      506.35      529.66      8.57 o 
   2   3   2      112.70      108.69      2.89 o 
   3   3   2        0.72        3.06      1.30 o 
   4   3   2      366.81      430.39      7.56 o 
   5   3   2       74.31       90.60      3.04 o 
   6   3   2       93.33       86.53      5.41 o 
   7   3   2       16.37       15.56      2.03 o 
   8   3   2        2.14        6.65      1.98 o 
  10   3   2       15.66       14.34      3.79 o 
  11   3   2        4.99        5.29      3.00 o 
  12   3   2       18.14       11.37      3.33 o 
  13   3   2        5.20       11.34      5.27 o 
  14   3   2        5.52        8.12      3.58 o 
  15   3   2        0.83        2.55      5.05 o 
 -13   4   2       23.10       19.62      4.01 o 
 -12   4   2       12.58       14.40      4.58 o 
 -11   4   2       36.83       33.75      8.05 o 
 -10   4   2        0.76       -1.45      2.52 o 
  -9   4   2       79.37       77.92      5.11 o 
  -8   4   2      261.75      275.27      8.57 o 
  -7   4   2       27.06       28.93      3.30 o 
  -6   4   2       21.96       22.15      2.88 o 
  -5   4   2        0.33       -0.03      1.88 o 
  -4   4   2       28.84       27.54      2.40 o 
  -3   4   2        0.10       -0.67      1.23 o 
  -2   4   2      104.28      117.02      3.48 o 
  -1   4   2      203.41      213.76      5.62 o 
   0   4   2        3.71        4.23      1.32 o 
   1   4   2      109.90      116.92      4.29 o 
   2   4   2       78.81       66.69      6.41 o 
   3   4   2      221.66      217.67      5.58 o 
   4   4   2      164.42      181.09      4.62 o 
   5   4   2       13.88       10.60      2.50 o 
   6   4   2       12.47       19.69      2.89 o 
   7   4   2       60.08       47.72      7.26 o 
   8   4   2       42.48       43.44      3.81 o 
   9   4   2       16.53       15.63      3.26 o 
  10   4   2      167.68      162.81      7.24 o 
  11   4   2        7.94        4.64      6.13 o 
  12   4   2       16.94       17.45      9.75 o 
  13   4   2        1.59        1.27      5.38 o 
 -11   5   2        0.12       -2.35      3.51 o 
 -10   5   2       41.54       30.22      5.23 o 
  -9   5   2      134.32      145.15      8.41 o 
  -8   5   2        3.61       11.51      3.66 o 
  -7   5   2        5.19        3.75      3.58 o 
  -6   5   2        0.05       -0.73      3.56 o 
  -5   5   2        6.81        9.31      3.23 o 
  -4   5   2        8.78        8.55      3.03 o 
  -3   5   2      127.01       39.29     14.76 o 
  -2   5   2      103.66      105.78     11.35 o 
  -1   5   2        0.77       -3.25      3.25 o 
   0   5   2        3.63       -1.00      3.72 o 
   1   5   2      328.79      168.69     22.89 o 
   2   5   2        3.87       50.94     16.98 o 
   4   5   2        4.58        2.46      2.58 o 
   5   5   2       24.16       20.03      7.38 o 
   6   5   2       17.94       10.48      7.19 o 
   7   5   2        5.91        7.84      5.14 o 
   8   5   2       14.42       11.01      3.66 o 
   9   5   2        7.52        1.27      3.31 o 
  10   5   2       12.81        7.38      7.09 o 
  11   5   2        0.81       -1.68      3.57 o 
  -8   6   2        4.95        9.93      6.43 o 
  -7   6   2        0.25        1.32      3.23 o 
  -6   6   2        0.60        2.25      3.14 o 
  -5   6   2        0.04       -0.23      3.51 o 
  -4   6   2       20.05       20.25      6.02 o 
  -3   6   2        0.64       -2.78      2.78 o 
  -2   6   2        1.50       -1.10      3.02 o 
  -1   6   2        0.26        1.48      2.73 o 
   0   6   2        5.23        6.21      3.27 o 
   1   6   2       20.81       22.05      4.53 o 
   2   6   2       27.02       26.05      3.75 o 
   3   6   2        0.38        1.40      3.05 o 
   4   6   2        4.79        9.74      3.63 o 
   5   6   2        2.16        2.38      3.41 o 
   6   6   2        0.04        5.67      3.73 o 
   7   6   2        2.40        5.09      3.68 o 
   8   6   2        0.00        0.82      3.56 o 
 -16   1   3      102.24       94.29      6.96 o 
 -15   1   3       21.00       25.58      4.10 o 
 -14   1   3      248.85      254.68      9.23 o 
 -13   1   3       34.99       45.28      3.82 o 
 -12   1   3       20.89       19.58      1.88 o 
 -11   1   3       94.91      113.37      3.67 o 
  -9   1   3      303.11      263.26      4.90 o 
  -8   1   3      233.98      204.29      3.98 o 
  -6   1   3     2164.72     2289.26     29.91 o 
  -5   1   3      940.78      944.01     12.91 o 
  -4   1   3     1354.93     1402.93     15.95 o 
  -3   1   3      585.42      514.89      6.58 o 
  -2   1   3     7069.90     6821.48     84.37 o 
  -1   1   3     2438.34     2399.71     31.14 o 
   0   1   3    34928.96    34757.36    683.38 o 
   1   1   3     1804.99     1811.78     20.02 o 
   2   1   3    13280.28    13759.28    170.76 o 
   3   1   3      544.17      640.80      7.66 o 
   4   1   3       11.23       20.49      2.62 o 
   5   1   3       37.49       20.49      4.55 o 
   9   1   3     1007.52      976.80     14.66 o 
  11   1   3        6.24        4.02      2.22 o 
  12   1   3       81.73       75.62      8.15 o 
  13   1   3      144.63      145.62      6.09 o 
  14   1   3        0.23       -2.33      2.33 o 
  15   1   3       75.15       73.86      5.46 o 
  16   1   3       46.37       53.20      5.89 o 
 -16   2   3        2.73        2.56      3.59 o 
 -15   2   3        0.08       -2.77      2.77 o 
 -14   2   3        1.14        3.24      2.98 o 
 -13   2   3       53.04       54.71      4.95 o 
 -12   2   3       57.22       55.15      4.79 o 
 -11   2   3        0.55        2.34      1.59 o 
 -10   2   3       20.18       16.82      5.53 o 
  -8   2   3      141.53      140.06      3.97 o 
  -7   2   3       61.43       61.11      2.34 o 
  -6   2   3        5.17        5.93      0.95 o 
  -5   2   3      712.92      784.97     11.18 o 
  -4   2   3      561.01      614.25     10.91 o 
  -3   2   3       62.06       62.67      3.71 o 
  -2   2   3      483.48      481.06      8.23 o 
  -1   2   3        7.10        6.78      1.17 o 
   0   2   3     1382.65     1402.60     21.62 o 
   1   2   3      707.56      773.31     12.42 o 
   2   2   3      205.03      201.55      3.34 o 
   3   2   3      354.16      384.88      5.88 o 
   4   2   3      274.82      278.44      5.12 o 
   5   2   3      308.91      292.06      5.50 o 
   6   2   3       85.62       31.51     10.15 o 
   8   2   3      282.99      299.65     10.89 o 
  11   2   3       50.19       65.49      5.09 o 
  12   2   3       38.11       42.64      3.55 o 
  13   2   3       51.55       48.01      5.06 o 
  14   2   3       12.36       10.98      3.61 o 
  15   2   3        1.37       -0.05      3.24 o 
 -15   3   3       27.49       33.15      4.89 o 
 -14   3   3        0.57       -0.65      2.97 o 
 -13   3   3       20.76       25.68      4.32 o 
 -12   3   3        4.58        4.69      2.90 o 
 -11   3   3       26.98       17.83      4.32 o 
 -10   3   3      342.03      345.53     10.26 o 
  -9   3   3      130.17      132.63      5.78 o 
  -8   3   3       37.31       34.76      2.61 o 
  -7   3   3       85.35       89.72      4.55 o 
  -6   3   3      167.83      179.94      5.75 o 
  -5   3   3       82.11       89.26      2.81 o 
  -4   3   3      452.05      434.02      7.45 o 
  -3   3   3       36.32       43.15      2.62 o 
  -2   3   3     3845.65     4066.03     62.35 o 
  -1   3   3       21.25       29.58      2.90 o 
   0   3   3      386.51      396.94      6.65 o 
   1   3   3      677.12      727.10     10.96 o 
   2   3   3      327.40      325.45      5.70 o 
   3   3   3        8.91        7.90      1.24 o 
   4   3   3       37.92       34.73      2.05 o 
   5   3   3       61.73       61.43      4.02 o 
   6   3   3       67.91       64.74      3.87 o 
   8   3   3      114.68      102.76      5.56 o 
   9   3   3      793.23      769.30     16.93 o 
  10   3   3       35.25       28.78      7.47 o 
  11   3   3        8.99       14.19      4.37 o 
  12   3   3       12.89       15.84      3.31 o 
  13   3   3        2.07        0.82      2.87 o 
  14   3   3       48.95       49.40      9.47 o 
 -13   4   3       18.11       15.41      6.24 o 
 -12   4   3        2.46       -1.25      2.79 o 
 -11   4   3        6.59       10.97      3.04 o 
 -10   4   3      149.40      156.85      7.10 o 
  -9   4   3        8.26        6.74      2.74 o 
  -8   4   3       81.58       80.46      5.05 o 
  -7   4   3       34.36       41.34      5.06 o 
  -6   4   3       56.53       65.92      3.60 o 
  -5   4   3       58.82       64.64      4.07 o 
  -4   4   3       83.49       75.40      9.90 o 
  -3   4   3       82.26       79.32      4.31 o 
  -2   4   3       61.04       64.77      4.47 o 
  -1   4   3        0.42       -0.72      1.21 o 
   0   4   3       41.54       39.65      3.71 o 
   1   4   3        1.42        1.74      1.33 o 
   2   4   3        0.59       -0.12      1.83 o 
   3   4   3       36.38       31.81      4.48 o 
   4   4   3       20.27       17.91      3.05 o 
   5   4   3       50.96       48.74      5.35 o 
   6   4   3       31.09       36.03      4.27 o 
   7   4   3       19.85       12.24      2.65 o 
   8   4   3       41.78       40.66      8.64 o 
   9   4   3       10.60       10.69      3.95 o 
  10   4   3       62.57       50.08     18.11 o 
  11   4   3        0.54        1.21      3.31 o 
  12   4   3        0.24       -2.79      4.22 o 
  13   4   3       20.29       21.86      5.24 o 
 -11   5   3        4.65        4.01      5.23 o 
 -10   5   3        3.52        3.95      3.56 o 
  -9   5   3        2.04        5.73      4.22 o 
  -8   5   3        5.74       10.31      3.48 o 
  -7   5   3        0.55       -1.72      2.37 o 
  -6   5   3       77.97       77.06     11.55 o 
  -5   5   3      141.13      140.86      8.32 o 
  -4   5   3       39.42       28.96      6.45 o 
  -3   5   3      146.34      139.91      5.97 o 
  -2   5   3      184.05      178.02     13.56 o 
  -1   5   3       73.67       73.91      6.20 o 
   0   5   3        0.09       -2.50      2.50 o 
   2   5   3      598.58      583.44     17.48 o 
   3   5   3      141.46      149.13     10.34 o 
   4   5   3        4.16        1.88      4.21 o 
   5   5   3       31.67       25.56      6.76 o 
   6   5   3        2.58        2.65      5.83 o 
   7   5   3       22.16       13.52      4.03 o 
   8   5   3        2.64        6.00      3.40 o 
   9   5   3       58.81       58.82      7.38 o 
  10   5   3        7.63        3.00      3.54 o 
  11   5   3       17.77        8.05      5.06 o 
  -8   6   3       26.19       24.25      4.59 o 
  -7   6   3        0.00       -0.84      3.22 o 
  -6   6   3        1.01        0.45      3.22 o 
  -5   6   3       26.62       29.80      8.59 o 
  -4   6   3        9.50       15.22      4.37 o 
  -3   6   3        0.89        5.85      3.20 o 
  -2   6   3        1.40        0.85      3.02 o 
  -1   6   3       21.84       15.55      6.08 o 
   0   6   3       10.05       11.08      3.47 o 
   1   6   3       19.64       12.60      3.54 o 
   2   6   3       79.83       57.92     17.93 o 
   3   6   3        0.02        8.49      7.83 o 
   4   6   3       30.18       22.10      7.51 o 
   5   6   3       17.00       13.60      5.49 o 
   6   6   3       18.22       17.37      6.52 o 
   7   6   3        5.17        6.13      3.73 o 
 -17   0   4       15.56       24.36      8.49 o 
 -16   0   4       58.05       33.59      8.12 o 
 -15   0   4      226.80      236.20     15.87 o 
 -14   0   4       22.70       33.66      5.22 o 
 -13   0   4      186.60      194.92      6.40 o 
 -12   0   4      267.09      276.59     13.71 o 
 -11   0   4        1.43       -0.11      1.65 o 
 -10   0   4      221.30      221.46      6.39 o 
  -9   0   4     1487.24     1438.34     27.58 o 
  -8   0   4      815.28      831.02     16.67 o 
  -7   0   4      469.08      555.18     11.58 o 
  -6   0   4       17.63        9.83      2.61 o 
  -5   0   4     6839.85     7253.57    124.42 o 
  -4   0   4      213.91      215.59      4.33 o 
  -3   0   4    27902.54    27675.82    425.66 o 
  -2   0   4      360.77      342.39      6.25 o 
  -1   0   4    13846.33    13817.19    189.96 o 
   0   0   4     1088.67     1116.59     16.97 o 
   1   0   4     9185.82     9377.58    266.95 o 
   2   0   4     8784.92     3917.83    261.67 o 
   7   0   4        0.34       -0.54      1.44 o 
   8   0   4        5.34        5.20      4.29 o 
  11   0   4      788.44      744.44     21.79 o 
  12   0   4       20.65       18.49      4.15 o 
  13   0   4      182.49      195.42      9.92 o 
  14   0   4      184.72      190.96     10.18 o 
  15   0   4      112.57      135.50     10.05 o 
  16   0   4        3.03        0.92      4.30 o 
 -16   1   4       14.99       21.30      5.14 o 
 -15   1   4       21.40       18.04      4.69 o 
 -14   1   4       16.98       15.08      3.54 o 
 -13   1   4       45.23       39.25      4.07 o 
 -12   1   4      135.64      126.77      4.08 o 
 -11   1   4       19.87       20.12      2.12 o 
 -10   1   4       60.36       61.90      2.46 o 
  -9   1   4       90.80       87.22      2.67 o 
  -8   1   4      199.97      194.43      3.91 o 
  -7   1   4      318.21      339.01      5.83 o 
  -6   1   4      230.22      269.20      4.68 o 
  -5   1   4      155.86      166.15      3.18 o 
  -4   1   4      263.65      260.31      4.08 o 
  -3   1   4      381.19      377.68      5.78 o 
  -2   1   4      301.07      314.50      4.35 o 
  -1   1   4     7283.13     7492.92    112.11 o 
   0   1   4     1610.52     1677.32     19.19 o 
   1   1   4     3355.66     3288.56     36.62 o 
   2   1   4    16932.95    17110.16    171.58 o 
   3   1   4      614.23      615.05      7.30 o 
   6   1   4       38.18       42.49      3.30 o 
   7   1   4      193.35      198.47      6.41 o 
   8   1   4      497.06      560.59     12.32 o 
   9   1   4      246.52      248.08      6.11 o 
  10   1   4       78.56       78.75      3.92 o 
  13   1   4       66.94       67.14      8.79 o 
  14   1   4       29.21       33.45      4.05 o 
  15   1   4        0.01       -2.62      2.62 o 
  16   1   4        7.69        8.25      3.93 o 
 -16   2   4        0.94       -0.12      3.20 o 
 -15   2   4       75.82       72.48      6.90 o 
 -14   2   4        1.56       -1.67      2.75 o 
 -13   2   4       71.62       74.01      5.58 o 
 -12   2   4        0.31       -0.48      1.50 o 
 -11   2   4      192.59      190.87      5.63 o 
 -10   2   4      110.90      116.37      4.64 o 
  -9   2   4       52.46       47.33      3.97 o 
  -8   2   4       43.84       46.13      3.55 o 
  -7   2   4      299.38      336.71      6.55 o 
  -6   2   4      190.26      206.80      3.57 o 
  -5   2   4        0.66       -0.26      0.63 o 
  -4   2   4     1244.33     1235.76     20.70 o 
  -3   2   4     1480.93     1488.45     21.22 o 
  -2   2   4        6.24       15.51      0.98 o 
  -1   2   4       16.57       18.10      1.85 o 
   0   2   4      382.11      391.87      6.97 o 
   1   2   4      666.57      666.97     11.38 o 
   2   2   4     1001.39     1061.86     14.11 o 
   3   2   4     1382.13     1350.37     17.76 o 
   4   2   4      338.88      357.79      6.38 o 
   5   2   4      237.48      215.14      5.01 o 
   7   2   4       10.76       12.69      3.90 o 
   8   2   4      386.33      132.52     27.32 o 
  10   2   4      359.16      332.66      8.58 o 
  11   2   4       28.08       29.81      2.94 o 
  12   2   4        8.93       10.61      2.38 o 
  13   2   4      213.27      227.73      8.82 o 
  14   2   4        0.89        3.22      4.46 o 
  15   2   4        3.52        2.18      3.40 o 
 -15   3   4        6.88        4.37      3.69 o 
 -14   3   4        2.33        0.24      3.20 o 
 -13   3   4        2.00        2.03      2.87 o 
 -12   3   4        0.00       -0.77      2.49 o 
 -11   3   4        0.14       -0.04      2.46 o 
 -10   3   4        0.08       -0.60      2.25 o 
  -9   3   4       54.66       58.10      4.27 o 
  -8   3   4       46.29       43.76      3.47 o 
  -7   3   4        1.08        3.02      1.13 o 
  -6   3   4       28.27       30.61      2.44 o 
  -5   3   4      227.11      234.77      6.17 o 
  -4   3   4        5.89        7.28      1.39 o 
  -3   3   4      309.66      366.51      7.79 o 
  -2   3   4      638.49      679.18     11.84 o 
  -1   3   4      251.41      261.50      5.63 o 
   0   3   4        0.01        0.83      0.89 o 
   1   3   4       15.12       12.15      1.32 o 
   2   3   4      408.79      421.89      7.97 o 
   3   3   4       61.50       84.32      2.53 o 
   4   3   4       77.65      109.52      3.21 o 
   5   3   4      438.11      455.34     10.63 o 
   6   3   4      135.33      122.95      3.79 o 
   7   3   4      284.17      289.62      7.24 o 
   8   3   4       24.22       24.59      3.05 o 
   9   3   4       24.40       28.77      6.03 o 
  10   3   4        7.61        8.64      2.58 o 
  11   3   4      165.86      162.27      6.34 o 
  12   3   4        9.88       11.62      3.36 o 
  13   3   4        0.05        0.72      3.02 o 
  14   3   4       27.63       27.72      9.06 o 
 -13   4   4        1.03        1.06      3.02 o 
 -12   4   4       47.22       43.93      5.00 o 
 -11   4   4       34.67       40.81      4.96 o 
 -10   4   4       68.36       61.02      7.14 o 
  -9   4   4       20.70       20.87      3.38 o 
  -8   4   4      159.16      153.46      6.23 o 
  -7   4   4        1.92        1.60      1.57 o 
  -6   4   4       50.56       55.05      5.15 o 
  -5   4   4        0.01        2.12      1.86 o 
  -4   4   4        8.28        5.04      2.24 o 
  -3   4   4      100.05      111.28      6.18 o 
  -2   4   4        5.62        5.45      1.20 o 
  -1   4   4       91.05       94.58      3.47 o 
   0   4   4       99.58      108.95      3.30 o 
   1   4   4       53.87       54.59      2.96 o 
   2   4   4       25.25       32.38      3.58 o 
   3   4   4      122.23      120.23      4.18 o 
   4   4   4        4.83        8.86     12.18 o 
   5   4   4        1.46        2.54      2.17 o 
   6   4   4       10.80        7.85      2.08 o 
   7   4   4        3.15        0.54      1.77 o 
   8   4   4       53.10       40.62     10.34 o 
   9   4   4       33.49       26.39      4.16 o 
  10   4   4        0.39       -1.46      2.65 o 
  11   4   4        1.46        0.71      3.15 o 
  12   4   4        6.30        6.18      4.22 o 
  13   4   4        0.04        2.41      5.96 o 
 -11   5   4        0.00       -2.56      3.41 o 
 -10   5   4        3.03        8.45     10.26 o 
  -9   5   4        0.01        2.35      3.30 o 
  -8   5   4        3.32        6.00      2.78 o 
  -7   5   4       28.89       21.25      3.27 o 
  -6   5   4        5.18        7.64      2.96 o 
  -5   5   4        0.06       -0.66      2.63 o 
  -4   5   4       71.09       66.41      8.94 o 
  -3   5   4       13.39       18.12      2.87 o 
  -2   5   4        0.21       -0.42      1.92 o 
  -1   5   4      205.94      208.87      9.83 o 
   0   5   4        0.82       -1.04      2.09 o 
   1   5   4       72.11       68.99      9.13 o 
   2   5   4       12.72       11.91      3.39 o 
   3   5   4       25.26       24.82      3.81 o 
   4   5   4        0.00        0.88      2.66 o 
   5   5   4       61.43       34.15     13.91 o 
   6   5   4       16.51       13.73      5.22 o 
   7   5   4      111.86       87.86     18.36 o 
   8   5   4        5.90        2.03      3.46 o 
   9   5   4        0.50        2.05      3.05 o 
  10   5   4        8.51        9.32      4.71 o 
  11   5   4        1.17       -3.49      5.01 o 
  -8   6   4       12.26        7.63      6.41 o 
  -7   6   4        0.05       -0.10      3.09 o 
  -6   6   4       19.26       14.49      3.82 o 
  -5   6   4        0.88        0.17      3.70 o 
  -4   6   4       15.51       16.57      5.47 o 
  -3   6   4       61.33       47.85      5.23 o 
  -2   6   4        3.15        3.19      3.00 o 
  -1   6   4       36.81       32.54      9.90 o 
   0   6   4       24.21       18.44      3.99 o 
   1   6   4       21.59       15.65      3.64 o 
   2   6   4        0.01        4.26      3.15 o 
   3   6   4       27.22       19.34      6.93 o 
   4   6   4       11.27        8.74      3.78 o 
   5   6   4        3.38        3.20      4.15 o 
   6   6   4        3.44        2.61      3.33 o 
   7   6   4        0.76        2.92      3.52 o 
 -16   1   5      129.68      147.55     17.35 o 
 -15   1   5       45.15       44.97      4.81 o 
 -14   1   5      148.29      146.88      7.17 o 
 -13   1   5        0.52        1.99      2.44 o 
 -12   1   5      134.54      122.04      3.74 o 
 -11   1   5       43.65       50.24      2.47 o 
 -10   1   5       11.57       11.70      1.91 o 
  -9   1   5      581.06      504.61      8.03 o 
  -8   1   5      699.80      665.24      9.87 o 
  -7   1   5      261.14      285.19      5.06 o 
  -6   1   5     1086.17     1107.49     15.17 o 
  -5   1   5     1732.68     1794.63     23.55 o 
  -4   1   5        0.28       -0.07      0.52 o 
  -3   1   5      570.55      559.67      7.57 o 
  -2   1   5       59.97       74.77      1.61 o 
  -1   1   5        1.93        3.22      1.28 o 
   0   1   5      773.35      750.92      9.61 o 
   1   1   5     6547.90     6672.27    113.78 o 
   2   1   5     2211.27     2285.23     26.17 o 
   3   1   5     1052.20     1155.21     12.93 o 
   4   1   5      434.70      397.19      5.93 o 
  10   1   5        4.58        2.61      2.70 o 
  11   1   5      471.45      431.45      9.34 o 
  12   1   5      563.58      551.00     12.69 o 
  13   1   5      339.84      349.16      9.82 o 
  14   1   5      135.49      139.74      8.90 o 
  15   1   5        5.17        5.76      3.02 o 
  16   1   5       38.73       44.19      5.58 o 
 -16   2   5        0.95        1.20      3.40 o 
 -15   2   5       16.07       24.13      4.56 o 
 -14   2   5        6.45       10.90      3.46 o 
 -13   2   5        4.22        5.22      2.93 o 
 -12   2   5       30.13       24.95      3.40 o 
 -11   2   5      145.15      164.73      5.72 o 
 -10   2   5       29.41       25.67      3.23 o 
  -9   2   5      254.24      253.45      6.59 o 
  -8   2   5      148.06      162.88      4.25 o 
  -7   2   5        6.97        8.64      1.03 o 
  -6   2   5      272.44      268.99      4.54 o 
  -5   2   5       26.00       25.65      1.19 o 
  -4   2   5      172.71      193.47      3.16 o 
  -3   2   5      339.24      377.51      6.93 o 
  -2   2   5      372.17      390.09      6.13 o 
  -1   2   5      293.99      315.64      5.27 o 
   0   2   5        6.95        6.82      0.94 o 
   1   2   5       87.50       94.54      2.32 o 
   2   2   5     1981.47     2071.33     26.08 o 
   3   2   5     1388.20     1489.80     19.47 o 
   4   2   5      194.09      187.34      4.08 o 
   5   2   5      157.63      163.69      3.88 o 
   6   2   5      648.58      752.26     12.44 o 
   7   2   5      141.67      149.45      5.13 o 
   8   2   5       82.79       80.38      2.55 o 
   9   2   5       25.02       27.92      5.03 o 
  10   2   5        0.80        5.15      2.92 o 
  11   2   5       34.30       44.73      3.82 o 
  12   2   5        8.93        9.09      2.50 o 
  13   2   5       74.26       58.77      7.06 o 
  14   2   5        2.79        0.62      3.12 o 
  15   2   5       13.03       10.67      4.12 o 
 -15   3   5       26.34       36.34      6.30 o 
 -14   3   5        1.29        0.64      2.97 o 
 -13   3   5       45.04       52.48      5.15 o 
 -12   3   5        0.86        0.50      2.60 o 
 -11   3   5       11.50        9.43      3.52 o 
 -10   3   5        9.08       14.91      2.87 o 
  -9   3   5      155.61      159.24      6.30 o 
  -8   3   5      364.71      353.34     11.88 o 
  -7   3   5       98.72       96.99      5.75 o 
  -6   3   5      146.02      164.00      3.94 o 
  -5   3   5      320.16      307.31      6.63 o 
  -4   3   5      136.62      178.30      4.32 o 
  -3   3   5       33.28       44.19      1.90 o 
  -2   3   5      701.57      763.95     11.84 o 
  -1   3   5      804.19      886.08     13.54 o 
   0   3   5      470.57      478.16      8.91 o 
   1   3   5      196.75      218.89      5.27 o 
   2   3   5       33.47       33.56      2.44 o 
   3   3   5       28.11       29.25      2.76 o 
   4   3   5      258.84      281.87      5.76 o 
   5   3   5       74.28       60.56      2.83 o 
   6   3   5      551.53      548.56     10.00 o 
   7   3   5       38.69       28.11      3.61 o 
   8   3   5      339.26      329.99      8.17 o 
   9   3   5       25.17       21.71      4.16 o 
  10   3   5       33.70       30.95      4.28 o 
  11   3   5        0.10        0.61      2.29 o 
  12   3   5        2.23       -2.09      2.53 o 
  13   3   5       81.51      103.73     13.05 o 
  14   3   5        6.95        8.79      4.63 o 
 -13   4   5        7.60        7.69      3.31 o 
 -12   4   5       35.17       36.54      4.51 o 
 -11   4   5       55.15       53.13      7.35 o 
 -10   4   5      123.52      123.70      6.37 o 
  -9   4   5      222.36      218.56     10.76 o 
  -8   4   5       10.72        9.90      2.70 o 
  -7   4   5       37.16       48.54      5.22 o 
  -6   4   5        5.06        4.01      1.52 o 
  -5   4   5       44.53       33.41      3.20 o 
  -4   4   5      166.21      158.71      9.85 o 
  -3   4   5      417.06      416.95      8.68 o 
  -2   4   5      307.74      305.54      8.31 o 
  -1   4   5        1.46       -0.30      1.32 o 
   0   4   5      258.03      248.25      6.66 o 
   1   4   5      417.38      409.32      7.64 o 
   2   4   5       77.23       92.54      6.19 o 
   3   4   5       63.66       73.29      4.01 o 
   4   4   5      214.55      217.34      6.33 o 
   6   4   5       84.21       73.77      5.49 o 
   7   4   5       50.21       50.96      6.24 o 
   8   4   5        4.45        6.60      6.43 o 
   9   4   5       45.27       42.70      5.22 o 
  10   4   5        8.06        6.74      3.88 o 
  11   4   5       10.39       14.00      8.08 o 
  12   4   5        2.48       -2.84      4.15 o 
  13   4   5        0.23        4.18      7.72 o 
 -11   5   5        2.44        4.09      3.51 o 
 -10   5   5        7.56        4.51      3.10 o 
  -9   5   5       48.98       55.90      5.65 o 
  -8   5   5       59.90       49.41      5.11 o 
  -7   5   5       17.68       19.16      3.18 o 
  -6   5   5       42.40       38.45      3.86 o 
  -5   5   5        0.90        3.12      2.21 o 
  -4   5   5        0.04        2.05      2.21 o 
  -3   5   5        0.68        4.37      2.31 o 
  -2   5   5       24.35       19.45      5.59 o 
  -1   5   5       17.25       16.52      2.82 o 
   0   5   5       43.21       34.34      3.58 o 
   1   5   5       25.21       30.08      4.58 o 
   2   5   5        1.06        4.00      9.41 o 
   3   5   5       18.87       15.38      3.28 o 
   4   5   5        0.03       -2.13      2.50 o 
   5   5   5        3.00        7.06      6.43 o 
   6   5   5        0.28       -0.68      2.73 o 
   7   5   5        1.88       -0.79      2.94 o 
   8   5   5        1.67       -0.97      3.09 o 
   9   5   5        3.87        4.01      3.30 o 
  10   5   5        3.20       -1.36      3.36 o 
  -8   6   5        8.64        2.08      3.42 o 
  -7   6   5        4.71        3.71      3.35 o 
  -6   6   5        5.41        3.83      3.18 o 
  -5   6   5       11.63       14.31      3.85 o 
  -4   6   5        0.02       -0.92      2.70 o 
  -3   6   5        0.10       -2.76      2.79 o 
  -2   6   5        0.77       -0.14      2.76 o 
  -1   6   5       10.84        6.95      3.45 o 
   0   6   5        3.03        6.55      5.98 o 
   1   6   5       18.40       13.05      3.67 o 
   2   6   5        7.30       11.72      3.74 o 
   3   6   5        0.23        4.74      5.06 o 
   4   6   5        4.60        1.50      3.08 o 
   5   6   5       10.57        2.49      3.37 o 
   6   6   5       12.40       12.15      4.04 o 
   7   6   5        7.47        5.98      3.94 o 
 -16   0   6      262.57      256.87     17.72 o 
 -15   0   6        9.55       10.70      5.54 o 
 -14   0   6        3.17        1.85      4.43 o 
 -13   0   6        0.86        3.92      1.98 o 
 -12   0   6      108.96      101.22      4.65 o 
 -11   0   6       48.05       44.58      3.26 o 
 -10   0   6      743.76      638.25     13.97 o 
  -9   0   6      164.81      153.53      5.39 o 
  -8   0   6       26.37       19.83      3.04 o 
  -7   0   6     1862.13     1928.89     35.64 o 
  -6   0   6        3.00        6.37      3.81 o 
  -5   0   6      836.28      765.96     13.04 o 
  -4   0   6    17738.85    17887.69    275.89 o 
  -3   0   6     8680.99     8890.19    136.71 o 
  -2   0   6     6537.24     6614.55     90.67 o 
  -1   0   6    12912.13    12282.28    323.62 o 
   0   0   6     6302.38     6879.46    139.07 o 
   1   0   6     2646.53     2795.93     90.49 o 
   2   0   6      117.98      121.88      5.97 o 
   3   0   6     8713.28     8691.54    180.97 o 
   6   0   6       98.52       83.62      4.05 o 
   8   0   6        1.78       13.78      5.83 o 
  10   0   6       75.96       66.90     21.90 o 
  12   0   6      443.56      475.75     32.67 o 
  13   0   6       72.47       74.18      7.17 o 
  14   0   6        0.21        2.95      3.92 o 
  15   0   6       16.19       16.76      5.20 o 
  16   0   6        0.35        4.10      4.41 o 
 -16   1   6       21.34       30.55      5.48 o 
 -15   1   6        0.00       -2.55      2.55 o 
 -14   1   6       17.28       18.37      3.55 o 
 -13   1   6       57.48       58.96      3.04 o 
 -12   1   6      212.98      226.84      5.41 o 
 -11   1   6       50.19       56.75      2.60 o 
 -10   1   6       24.95       26.35      4.03 o 
  -9   1   6      723.25      740.32     11.07 o 
  -8   1   6       34.57       35.84      1.75 o 
  -7   1   6      381.36      407.51      6.61 o 
  -6   1   6      405.85      423.42      6.62 o 
  -5   1   6       22.50       23.01      1.44 o 
  -4   1   6      118.03      101.20      1.72 o 
  -3   1   6      330.36      336.20      5.25 o 
  -2   1   6      542.03      562.68      8.06 o 
  -1   1   6       66.75       55.33      1.70 o 
   0   1   6     3186.82     3184.59     38.82 o 
   1   1   6     2055.53     2080.45     24.03 o 
   2   1   6        5.14        2.12      0.54 o 
   3   1   6       56.20       58.05      1.37 o 
   4   1   6      722.06      748.82     10.35 o 
   5   1   6      332.88      345.27      5.88 o 
   6   1   6        2.30        4.71      2.58 o 
   7   1   6      169.17      198.58      6.27 o 
   9   1   6       45.71       51.83      5.37 o 
  10   1   6       14.46       19.47      2.75 o 
  11   1   6      191.36      214.44      7.09 o 
  12   1   6       69.35       69.16      5.50 o 
  13   1   6       42.04       49.07      5.09 o 
  14   1   6        0.56       -2.50      2.50 o 
  15   1   6       17.89        6.83      3.24 o 
 -16   2   6       86.57       76.88      7.81 o 
 -15   2   6       21.67       22.89      4.01 o 
 -14   2   6        1.56        1.56      2.69 o 
 -13   2   6        1.78       -1.32      2.48 o 
 -12   2   6       16.50       20.10      2.50 o 
 -11   2   6        0.04        0.58      1.43 o 
 -10   2   6      426.69      399.08     10.90 o 
  -9   2   6     1178.72     1125.72     17.85 o 
  -8   2   6      326.56      318.58      5.91 o 
  -7   2   6      380.08      367.52      5.62 o 
  -6   2   6       16.09       18.73      1.30 o 
  -5   2   6     1260.12     1168.16     14.72 o 
  -4   2   6     1551.68     1571.39     30.58 o 
  -3   2   6       28.71       30.60      2.71 o 
  -2   2   6      205.54      212.74      3.83 o 
  -1   2   6      222.74      236.64      4.84 o 
   0   2   6      424.60      401.56      6.43 o 
   1   2   6       11.09        7.89      0.91 o 
   2   2   6     3892.94     3987.34     56.62 o 
   3   2   6        2.95        5.50      1.23 o 
   4   2   6      501.93      544.88      9.07 o 
   5   2   6        4.70        8.19      8.94 o 
   6   2   6       37.16       51.75      6.88 o 
   7   2   6      173.45       94.13      6.28 o 
   8   2   6      337.56      348.49      6.08 o 
   9   2   6        8.03        3.69     19.56 o 
  10   2   6      262.54      241.57      7.19 o 
  11   2   6      203.56      170.53      6.22 o 
  12   2   6       34.75       36.00      5.67 o 
  13   2   6      209.31      224.52      7.03 o 
  14   2   6        5.87       10.27      3.19 o 
  15   2   6        8.72       11.62      4.04 o 
 -15   3   6        4.58        0.29      4.11 o 
 -14   3   6       24.15       32.37      5.28 o 
 -13   3   6        0.21        0.26      2.70 o 
 -12   3   6        0.39       -2.39      2.39 o 
 -11   3   6        0.14        1.95      2.49 o 
 -10   3   6      186.99      195.08      7.20 o 
  -9   3   6       32.31       30.23      4.58 o 
  -8   3   6        0.02        0.52      1.39 o 
  -7   3   6      448.54      452.17     14.18 o 
  -6   3   6      101.57       97.23      5.30 o 
  -5   3   6       30.37       38.13      2.09 o 
  -4   3   6        0.68        0.48      1.00 o 
  -3   3   6      129.57      149.25      3.82 o 
  -2   3   6      180.96      181.48      4.28 o 
  -1   3   6      136.38      147.73      3.28 o 
   0   3   6       55.43       77.45      4.82 o 
   1   3   6       17.00       17.35      1.68 o 
   2   3   6       28.31       30.19      2.34 o 
   3   3   6       69.17       60.86      5.06 o 
   4   3   6       18.81       23.09      4.51 o 
   6   3   6       12.58       10.65      5.11 o 
   7   3   6       79.06       86.11      8.49 o 
   8   3   6        0.22        4.73      3.61 o 
  10   3   6       13.93       17.07      3.71 o 
  11   3   6        9.95        9.11      2.73 o 
  12   3   6        5.28        9.72      3.36 o 
  13   3   6       32.64       21.86      9.68 o 
  14   3   6       19.36       25.80      7.73 o 
 -13   4   6       16.39       12.95      3.67 o 
 -12   4   6       48.47       55.85      5.15 o 
 -11   4   6       70.99       71.18      5.48 o 
 -10   4   6       21.81       27.03      4.10 o 
  -9   4   6       58.18       55.06      4.44 o 
  -8   4   6       11.94       11.04      2.05 o 
  -7   4   6      181.63      188.26      9.37 o 
  -6   4   6        0.86        1.92      1.56 o 
  -5   4   6        0.08       -0.84      1.71 o 
  -4   4   6      201.93      209.50      8.61 o 
  -3   4   6        1.39        3.84      1.43 o 
  -2   4   6      191.35      205.88      5.34 o 
  -1   4   6        0.06       -1.47      1.47 o 
   0   4   6        4.62        6.08      2.61 o 
   1   4   6       42.85       29.66      2.97 o 
   2   4   6      471.55      455.98     10.81 o 
   3   4   6      598.17      595.83     14.04 o 
   4   4   6        8.81        8.55      7.19 o 
   5   4   6      270.33      302.90      8.52 o 
   6   4   6       22.20       22.52      5.91 o 
   7   4   6       72.70       73.40      4.74 o 
   8   4   6       30.92       27.15      4.93 o 
   9   4   6      136.64      123.29     10.70 o 
  10   4   6       13.78        7.73      3.71 o 
  11   4   6        6.57        3.43      4.76 o 
  12   4   6       20.53       14.41      4.84 o 
 -11   5   6       23.42       25.41      4.11 o 
 -10   5   6        0.18        2.65      2.83 o 
  -9   5   6        0.33       -2.24      2.44 o 
  -8   5   6       21.05       24.99      3.64 o 
  -7   5   6        1.26        3.93      2.54 o 
  -6   5   6       26.63       28.35      3.43 o 
  -5   5   6        2.55       -1.26      2.09 o 
  -4   5   6       38.37       39.59      3.68 o 
  -3   5   6       66.95       67.96      7.25 o 
  -2   5   6        2.83        1.76      2.09 o 
  -1   5   6       28.00       29.91      3.35 o 
   0   5   6       63.35       75.33      4.78 o 
   1   5   6        8.74       11.21      2.70 o 
   2   5   6       39.99       40.48      4.12 o 
   3   5   6        4.53        4.96      2.99 o 
   4   5   6        1.94        7.24      9.80 o 
   5   5   6       21.39       18.98      7.43 o 
   6   5   6        1.26        0.16      2.90 o 
   7   5   6        1.29        0.06      2.69 o 
   8   5   6        0.00        4.28      3.33 o 
   9   5   6       18.39       14.13      5.97 o 
  10   5   6        3.03        7.00      5.83 o 
  -7   6   6        9.79       10.76      4.60 o 
  -6   6   6       29.89       21.19      6.14 o 
  -5   6   6       17.29       11.12      4.45 o 
  -4   6   6        0.01       -2.11      2.43 o 
  -3   6   6        8.48        8.78      3.12 o 
  -2   6   6        5.00        5.70      3.44 o 
  -1   6   6        6.47        3.93      3.45 o 
   0   6   6       87.09       83.74      6.65 o 
   1   6   6       21.69       20.51      4.11 o 
   2   6   6        2.05        1.76      3.10 o 
   3   6   6       13.54        9.77      4.31 o 
   4   6   6        2.30        7.26      5.45 o 
   5   6   6       10.74        5.85      3.71 o 
   6   6   6        2.99       10.43      3.89 o 
   7   6   6        0.01        0.33      4.43 o 
 -16   1   7        7.23        4.37      4.61 o 
 -15   1   7        6.77        3.13      3.52 o 
 -14   1   7        1.96        4.01      2.13 o 
 -13   1   7      169.65      167.04      4.80 o 
 -12   1   7        0.16        0.29      1.35 o 
 -11   1   7       35.07       33.58      2.20 o 
 -10   1   7      741.95      726.82     11.07 o 
  -9   1   7      653.04      649.21      9.90 o 
  -8   1   7       73.55       69.00      2.21 o 
  -7   1   7      144.49      107.94      2.77 o 
  -6   1   7      994.21      963.48     12.40 o 
  -5   1   7     5366.91     5574.51     77.39 o 
  -4   1   7       48.99       44.25      1.83 o 
  -3   1   7     1739.10     1782.60     22.66 o 
  -2   1   7      927.79      994.47     13.74 o 
  -1   1   7      631.21      617.43      8.79 o 
   0   1   7      150.69      153.64      2.58 o 
   1   1   7     1810.07     1727.44     22.14 o 
   2   1   7     4010.11     4315.42     50.56 o 
   3   1   7      873.44      784.09      9.34 o 
   4   1   7      400.30      402.05      5.64 o 
   5   1   7        3.75        2.79      1.04 o 
   6   1   7     1669.13      688.34     56.11 o 
   8   1   7       95.39       87.69      3.47 o 
   9   1   7      113.48      107.81      3.96 o 
  10   1   7        0.87        0.35      1.98 o 
  11   1   7       70.91       70.67      4.12 o 
  12   1   7      106.90      110.47      5.35 o 
  13   1   7       97.90      101.12      5.95 o 
  14   1   7        4.45        7.14      2.98 o 
  15   1   7       11.85       14.48      3.54 o 
 -16   2   7        1.06        7.38      4.61 o 
 -15   2   7        1.30        1.19      3.03 o 
 -14   2   7       18.13       14.93      3.78 o 
 -13   2   7        3.10        4.40      2.04 o 
 -12   2   7       66.11       54.89      3.57 o 
 -11   2   7       13.29        8.91      2.17 o 
 -10   2   7       27.16       16.68      3.70 o 
  -9   2   7      257.64      262.38      6.09 o 
  -8   2   7       27.36       29.69      1.86 o 
  -7   2   7        0.13       -0.12      1.10 o 
  -6   2   7      108.43      108.24      2.33 o 
  -5   2   7        0.11        0.15      0.67 o 
  -4   2   7       11.69       10.51      0.91 o 
  -3   2   7      251.94      273.08      5.96 o 
  -2   2   7      421.22      437.35      6.74 o 
  -1   2   7      123.56      127.24      2.57 o 
   0   2   7     1791.59     1857.79     25.97 o 
   1   2   7      339.60      349.37      5.36 o 
   2   2   7     1400.89     1383.88     37.26 o 
   3   2   7      245.88      262.42      6.31 o 
   4   2   7      905.10     1047.12     17.96 o 
   5   2   7      571.77      571.11      9.66 o 
   6   2   7       82.12       79.63      3.35 o 
   8   2   7       40.56       34.66     11.25 o 
   9   2   7      109.93      115.45      7.35 o 
  11   2   7       82.52       79.16      4.93 o 
  12   2   7        2.36        8.07      3.99 o 
  13   2   7       20.33       18.05      3.69 o 
  14   2   7        0.18       -1.88      2.29 o 
  15   2   7        4.40        0.16      3.52 o 
 -15   3   7       19.08       32.35      5.43 o 
 -14   3   7        0.23       -0.86      2.75 o 
 -13   3   7       28.31       33.96      4.34 o 
 -12   3   7        6.03        3.74      2.77 o 
 -11   3   7      336.33      330.12     10.17 o 
 -10   3   7       99.40      103.38      7.94 o 
  -9   3   7        6.13        7.48      2.61 o 
  -8   3   7      150.28      168.62      4.81 o 
  -7   3   7      244.12      261.33      6.05 o 
  -6   3   7       70.47       72.79      8.48 o 
  -5   3   7      391.28      394.87      8.18 o 
  -4   3   7      117.08      125.87      5.65 o 
  -3   3   7      904.27      918.92     15.37 o 
  -2   3   7      173.99      179.77      4.22 o 
  -1   3   7      374.98      395.91      7.66 o 
   0   3   7      371.68      380.65      6.41 o 
   1   3   7      102.75      103.46      2.81 o 
   2   3   7      602.94      607.86     16.71 o 
   3   3   7      262.12      261.85      6.85 o 
   4   3   7      281.15      306.84      6.09 o 
   5   3   7      264.26      252.07      6.26 o 
   6   3   7       68.03       64.94      6.46 o 
   7   3   7       32.96       32.74      2.87 o 
   8   3   7      143.56      136.67      5.16 o 
   9   3   7      339.05      318.33      8.35 o 
  10   3   7        1.29        0.40      2.08 o 
  11   3   7       90.75       94.85      7.65 o 
  12   3   7       87.70       93.15      6.58 o 
  13   3   7       54.30       54.09     15.18 o 
  14   3   7        2.07        0.62      5.08 o 
 -13   4   7        3.34        3.68      3.14 o 
 -12   4   7       39.61       45.04      4.96 o 
 -11   4   7       19.84       21.24      6.83 o 
 -10   4   7       49.49       53.61      4.63 o 
  -9   4   7       45.46       49.76      4.26 o 
  -8   4   7        7.22        4.51      3.90 o 
  -7   4   7       11.04       13.52      2.75 o 
  -6   4   7       34.53       31.26      3.03 o 
  -5   4   7       62.07       66.09      5.11 o 
  -4   4   7       47.38       44.11      2.68 o 
  -3   4   7      333.75      348.44      7.57 o 
  -2   4   7        2.81        1.08      1.36 o 
  -1   4   7        7.85        6.42      1.55 o 
   0   4   7      253.44      277.92      9.63 o 
   1   4   7       18.43       12.85      2.82 o 
   2   4   7      766.97      744.67     16.10 o 
   3   4   7        7.49        9.94      4.76 o 
   4   4   7       23.08       27.61      5.73 o 
   5   4   7      898.88      843.73     19.03 o 
   6   4   7      208.85      180.06      6.59 o 
   7   4   7      108.93       89.55      5.53 o 
   8   4   7       12.28        9.45      4.69 o 
   9   4   7        1.50        5.11      3.30 o 
  10   4   7       32.54       39.71     13.35 o 
  11   4   7       11.60       12.75      4.21 o 
  12   4   7        0.23       -3.60      3.60 o 
 -11   5   7       10.60        8.15      3.30 o 
 -10   5   7        9.02       10.03      3.55 o 
  -9   5   7       28.53       32.45      4.11 o 
  -8   5   7        0.29        1.11      2.51 o 
  -7   5   7       12.87       11.71      2.90 o 
  -6   5   7      185.13      201.29      7.20 o 
  -5   5   7       37.75       29.64      3.39 o 
  -4   5   7       88.99       92.52      5.14 o 
  -3   5   7       33.12       38.52      3.48 o 
  -2   5   7       58.16       60.97      4.25 o 
  -1   5   7       65.99       63.76      4.43 o 
   0   5   7        9.50       11.24      2.59 o 
   1   5   7      211.94      214.80      7.55 o 
   2   5   7       22.66       25.38     11.19 o 
   3   5   7        6.08        4.73      2.49 o 
   4   5   7       32.69       34.55     11.71 o 
   5   5   7        1.26       -2.26      2.61 o 
   6   5   7        0.13        5.82      3.81 o 
   7   5   7        3.27        4.24      3.39 o 
   8   5   7       13.23       13.61      3.96 o 
   9   5   7        0.59       -0.56      3.43 o 
  10   5   7        0.81        4.66      4.17 o 
  -7   6   7        7.17        6.20      3.35 o 
  -6   6   7        0.31        0.10      2.82 o 
  -5   6   7        1.20        2.97      3.92 o 
  -4   6   7        0.55       -1.88      4.17 o 
  -3   6   7        3.21        4.13      3.81 o 
  -2   6   7        7.02        7.23      3.13 o 
  -1   6   7        7.53        2.03      2.88 o 
   0   6   7        6.28        5.55      3.51 o 
   1   6   7        0.48        2.81      3.51 o 
   2   6   7        0.08        0.03      5.35 o 
   3   6   7       18.35       13.37      3.98 o 
   4   6   7       17.07       15.81      4.30 o 
   5   6   7        4.04        5.60      4.63 o 
   6   6   7       30.91       33.11      5.41 o 
 -16   0   8       21.83       35.44      8.49 o 
 -15   0   8        4.88       15.50      5.91 o 
 -14   0   8        4.25        3.20      2.31 o 
 -13   0   8       24.94       21.06      3.35 o 
 -12   0   8      338.33      334.64      9.12 o 
 -11   0   8      427.57      394.51     10.02 o 
 -10   0   8      177.81      173.05      5.64 o 
  -9   0   8        6.81        6.14      1.87 o 
  -8   0   8       35.59       35.98      3.00 o 
  -7   0   8      107.20       96.15      3.61 o 
  -6   0   8     7951.05     8491.77    130.76 o 
  -5   0   8     4271.17     4638.86     72.05 o 
  -4   0   8     3658.50     3984.29     68.08 o 
  -3   0   8     2143.55     2392.74     48.15 o 
  -2   0   8       25.03       18.77      1.26 o 
  -1   0   8        1.68        0.33      0.50 o 
   0   0   8     3191.73     3386.37     92.87 o 
   1   0   8     1512.80     1771.70     30.58 o 
   2   0   8     1553.29     1516.54     27.74 o 
   3   0   8       66.11       62.75      3.31 o 
   4   0   8      267.08      291.72     19.54 o 
   7   0   8      102.87       59.47     18.49 o 
   8   0   8      200.84      149.13     10.34 o 
   9   0   8       43.68       49.80     12.30 o 
  10   0   8      213.93      194.46      7.45 o 
  11   0   8      120.90      118.09      8.22 o 
  12   0   8      141.18      156.11     11.63 o 
  13   0   8      213.08      199.19     14.01 o 
  14   0   8      113.30      139.29     10.29 o 
  15   0   8        5.37        7.64      4.82 o 
 -16   1   8        1.51       -0.93      4.61 o 
 -15   1   8        0.44        1.58      3.27 o 
 -14   1   8       32.06       31.69      3.29 o 
 -13   1   8       12.56       17.03      2.15 o 
 -12   1   8        1.35        1.85      1.41 o 
 -11   1   8      192.99      187.70      5.25 o 
 -10   1   8       24.09       27.02      2.28 o 
  -9   1   8        9.55        8.10      1.37 o 
  -8   1   8       33.15       37.19      2.70 o 
  -7   1   8      143.56      150.66      3.06 o 
  -6   1   8      198.68      187.49      4.23 o 
  -5   1   8       33.95       32.95      1.41 o 
  -4   1   8      495.27      494.71      7.04 o 
  -3   1   8      969.67     1042.41     13.69 o 
  -2   1   8      351.03      397.14      6.02 o 
  -1   1   8     2209.74     2271.58     30.64 o 
   0   1   8        4.84        3.44      0.52 o 
   1   1   8       69.77       67.08      1.68 o 
   2   1   8      540.36      566.02      7.43 o 
   3   1   8     1346.17     1471.19     29.12 o 
   4   1   8      105.95      131.60      2.67 o 
   5   1   8      297.70      297.86      4.78 o 
   6   1   8       59.31       63.34      3.64 o 
   8   1   8       91.43       70.77     14.65 o 
   9   1   8      228.05      235.32      8.46 o 
  10   1   8        0.05        0.68      2.04 o 
  13   1   8       24.19       20.93      3.38 o 
  14   1   8        0.86       -2.57      2.71 o 
  15   1   8        1.13       -1.45      2.84 o 
 -16   2   8       28.95       19.10      5.35 o 
 -15   2   8        3.97        5.34      3.25 o 
 -14   2   8       11.24       15.31      3.57 o 
 -13   2   8       35.71       42.75      3.52 o 
 -12   2   8       84.59       81.22      4.21 o 
 -11   2   8        3.11        1.69      1.46 o 
 -10   2   8        0.23        0.27      1.71 o 
  -9   2   8       21.64       22.57      3.18 o 
  -8   2   8        2.91        5.80      1.69 o 
  -7   2   8      213.96      188.56      5.88 o 
  -6   2   8      411.69      409.00      5.85 o 
  -5   2   8      342.49      371.23      6.49 o 
  -4   2   8       63.03       82.88      2.92 o 
  -3   2   8      785.17      917.18     13.14 o 
  -2   2   8       12.12       18.87      1.95 o 
  -1   2   8      305.06      376.52      5.98 o 
   0   2   8      419.64      411.67      6.60 o 
   1   2   8     4103.18     4294.95     58.41 o 
   2   2   8     1117.54     1107.16     16.63 o 
   3   2   8     1586.70     1683.18     32.96 o 
   4   2   8     1093.74     1118.07     15.17 o 
   5   2   8       18.24       22.62      2.59 o 
   6   2   8      516.40      493.06      9.07 o 
   7   2   8     1132.16     1104.55     17.85 o 
   8   2   8        4.15        3.55      1.67 o 
   9   2   8       49.40       42.83      5.67 o 
  10   2   8      491.77      471.64     11.16 o 
  11   2   8        0.71        1.16      2.28 o 
  12   2   8      196.23      190.33      7.05 o 
  13   2   8       63.88       76.75      5.09 o 
  14   2   8        8.08        8.12      2.87 o 
  15   2   8       30.71       36.54      6.65 o 
 -15   3   8        1.46        1.71      3.29 o 
 -14   3   8        3.96        5.32      3.31 o 
 -13   3   8       18.51       29.54      4.02 o 
 -12   3   8       44.71       51.18      4.82 o 
 -11   3   8      104.05      109.69      6.12 o 
 -10   3   8       57.77       68.23      4.83 o 
  -9   3   8       80.82       77.36      4.71 o 
  -8   3   8        0.25        0.78      1.43 o 
  -7   3   8        1.59        2.09      1.14 o 
  -6   3   8       62.00       58.26      2.84 o 
  -5   3   8      239.89      259.91      5.88 o 
  -4   3   8        4.90        3.20      0.95 o 
  -3   3   8        0.39       -0.20      0.81 o 
  -2   3   8      246.15      288.19      5.95 o 
  -1   3   8       27.06       25.85      1.67 o 
   0   3   8       20.31       13.65      1.42 o 
   1   3   8       69.10       81.71      5.63 o 
   2   3   8     1336.30     1389.54     23.68 o 
   3   3   8      327.14      378.83      7.18 o 
   4   3   8       91.16       85.07      6.41 o 
   7   3   8       23.16       24.01      3.32 o 
   8   3   8      276.96      271.96      7.61 o 
   9   3   8       43.53       50.24      3.96 o 
  10   3   8        4.40        7.28      3.33 o 
  11   3   8       15.55       11.20      4.19 o 
  12   3   8        0.45       -0.04      2.94 o 
  13   3   8       17.58       20.86      5.21 o 
  14   3   8        4.34       11.76      4.99 o 
 -13   4   8        3.57        5.14      3.31 o 
 -12   4   8       50.02       67.94      5.65 o 
 -11   4   8        2.59        0.08      2.59 o 
 -10   4   8       60.91       69.28      5.14 o 
  -9   4   8       13.63       12.83      3.78 o 
  -8   4   8      103.96       96.64      6.91 o 
  -7   4   8       37.53       41.84      3.35 o 
  -6   4   8      110.69      119.08      4.97 o 
  -5   4   8       33.12       31.28      2.36 o 
  -4   4   8        1.50        3.04      1.39 o 
  -3   4   8       80.56       82.28      3.21 o 
  -2   4   8        7.97        9.58      1.88 o 
  -1   4   8       44.69       49.41      2.64 o 
   0   4   8       80.15       95.78      3.78 o 
   1   4   8        0.33       -0.94      1.42 o 
   2   4   8        1.26        3.39      2.11 o 
   3   4   8       45.06       54.46      4.48 o 
   4   4   8      139.70      126.88      8.07 o 
   5   4   8       56.59       56.03      4.46 o 
   6   4   8       72.63       84.39      6.46 o 
   7   4   8        0.52       -0.22      2.40 o 
   8   4   8       37.63       33.90      7.19 o 
   9   4   8        0.43        2.16      2.69 o 
  10   4   8        1.73       -0.58      3.45 o 
  11   4   8       52.77       62.15     17.17 o 
  12   4   8        0.05       -1.93      3.92 o 
 -11   5   8        7.84        3.27      3.93 o 
 -10   5   8       18.58       24.73      7.05 o 
  -9   5   8        2.12       -0.97      2.51 o 
  -8   5   8        3.95        1.59      2.44 o 
  -7   5   8       67.46       64.18      6.39 o 
  -6   5   8       58.39       69.92      6.87 o 
  -5   5   8        0.09       -0.47      1.98 o 
  -4   5   8       85.51       94.22      9.85 o 
  -3   5   8       44.50       56.05      4.15 o 
  -2   5   8       23.38       19.14      2.72 o 
  -1   5   8        7.29        8.45      3.99 o 
   0   5   8       16.84       16.10      2.95 o 
   1   5   8        1.57        0.63      2.19 o 
   2   5   8      107.79      109.73      5.91 o 
   3   5   8       13.87       13.93      2.98 o 
   4   5   8       60.61       53.74      9.41 o 
   5   5   8        1.30       -0.29      3.88 o 
   6   5   8       29.43       31.72      4.82 o 
   7   5   8        3.12        0.54      3.10 o 
   8   5   8       37.09       38.41      5.61 o 
   9   5   8        4.80        5.67      3.97 o 
  10   5   8        0.52       -0.61      3.66 o 
  -7   6   8        0.17       -1.68      3.96 o 
  -6   6   8        0.17        2.59      2.90 o 
  -5   6   8        8.93       10.02      3.18 o 
  -4   6   8        0.00        0.64      2.62 o 
  -3   6   8        6.38        7.92      3.18 o 
  -2   6   8       15.58        5.96      3.84 o 
  -1   6   8        0.03        1.04      3.24 o 
   0   6   8        3.23        4.87      3.07 o 
   1   6   8       10.40        9.88      3.62 o 
   2   6   8       16.05       33.72      4.88 o 
   3   6   8        0.02       -0.04      3.27 o 
   4   6   8       14.60       19.22      4.35 o 
   5   6   8        1.05        4.10      3.46 o 
   6   6   8        3.82        4.24      5.17 o 
 -16   1   9       36.88       38.81      5.83 o 
 -15   1   9        0.40        4.38      5.91 o 
 -14   1   9       82.87       97.97      5.01 o 
 -13   1   9       94.70       95.58      3.96 o 
 -12   1   9      159.28      139.51      4.43 o 
 -11   1   9      155.25      152.67      4.36 o 
 -10   1   9      177.63      169.91      4.10 o 
  -9   1   9       24.17       21.42      1.85 o 
  -8   1   9      477.77      472.93      6.62 o 
  -7   1   9      352.60      314.46      4.70 o 
  -6   1   9      532.60      536.69      9.22 o 
  -5   1   9       55.56       63.17      1.85 o 
  -4   1   9     1178.27     1146.19     15.12 o 
  -3   1   9     1564.12     1593.11     22.62 o 
  -2   1   9       81.95       72.82      1.92 o 
  -1   1   9        8.86        9.85      0.78 o 
   0   1   9      884.73      869.77     10.74 o 
   1   1   9      745.73      781.88     10.45 o 
   2   1   9        2.07        2.88      0.65 o 
   3   1   9      112.59      111.29      2.44 o 
   4   1   9      207.45      176.06      3.26 o 
   5   1   9     3337.06     3464.92     41.48 o 
   6   1   9      725.31      692.17     10.79 o 
   7   1   9      128.34      169.33      4.64 o 
   8   1   9        0.11       -1.11     18.83 o 
   9   1   9      296.70      301.23      7.01 o 
  10   1   9        9.96        6.54      2.83 o 
  11   1   9      582.04      540.59     11.19 o 
  12   1   9      256.46      262.73      7.42 o 
  13   1   9       24.78       27.00      3.29 o 
  14   1   9       38.04       45.47      4.63 o 
  15   1   9        3.75        0.69      3.04 o 
 -15   2   9        0.69        3.94      3.89 o 
 -14   2   9       62.54       67.04      5.64 o 
 -13   2   9        4.79        3.45      2.04 o 
 -12   2   9       28.79       25.74      2.43 o 
 -11   2   9       48.24       42.36      2.80 o 
 -10   2   9       12.36       13.88      2.24 o 
  -9   2   9      526.02      496.52     12.78 o 
  -8   2   9        0.16        0.66      1.09 o 
  -7   2   9       12.47       11.74      1.29 o 
  -6   2   9       45.55       41.59      1.58 o 
  -5   2   9       13.78       12.34      1.10 o 
  -4   2   9       15.19       15.24      1.00 o 
  -3   2   9        0.50       -1.12      1.37 o 
  -2   2   9       34.18       51.30      2.93 o 
  -1   2   9      379.68      424.12      6.63 o 
   0   2   9     1432.48     1590.36     22.41 o 
   1   2   9      492.10      527.16      7.56 o 
   2   2   9       49.79       53.77      2.06 o 
   3   2   9       77.20       69.24      2.43 o 
   4   2   9       78.69       73.03      2.34 o 
   5   2   9      305.09      341.36      6.59 o 
   6   2   9      105.85       94.95      3.45 o 
   7   2   9      149.99      154.37      4.51 o 
   9   2   9       44.00       34.77      6.63 o 
  10   2   9        1.36        4.82      2.29 o 
  11   2   9        2.18        7.22      2.91 o 
  12   2   9        5.05        8.57      9.77 o 
  13   2   9       65.04       60.71      4.98 o 
  14   2   9       16.51       12.50      3.60 o 
 -14   3   9       18.49       22.97      5.68 o 
 -13   3   9        0.39        0.67      2.12 o 
 -12   3   9       62.32       65.78      5.15 o 
 -11   3   9       40.98       48.06      4.34 o 
 -10   3   9        0.13        1.35      2.32 o 
  -9   3   9      138.06      128.26      5.41 o 
  -8   3   9      112.48      104.46     11.44 o 
  -7   3   9      414.82      427.71      7.68 o 
  -6   3   9     1058.33     1046.95     18.47 o 
  -5   3   9      172.23      176.30      4.41 o 
  -4   3   9      283.02      264.11      7.25 o 
  -3   3   9      233.01      223.21      5.91 o 
  -2   3   9       15.25       17.79      1.29 o 
  -1   3   9       50.22       52.32      2.74 o 
   0   3   9        2.35        2.70      1.16 o 
   1   3   9        0.01        0.35      1.05 o 
   2   3   9      436.63      404.46     10.54 o 
   3   3   9        4.05        7.47      1.46 o 
   4   3   9      157.47      171.06      4.42 o 
   5   3   9      704.54      687.29     18.54 o 
   7   3   9      110.46      102.11      4.63 o 
   8   3   9       16.64       16.63      5.27 o 
   9   3   9        5.20        5.65      2.84 o 
  10   3   9       76.06       93.96      6.31 o 
  11   3   9       10.07       11.41      6.87 o 
  12   3   9       28.37       36.83      7.94 o 
  13   3   9       27.97       31.31      9.41 o 
 -13   4   9        1.96        3.11      3.03 o 
 -12   4   9       78.73       66.17      6.98 o 
 -11   4   9       90.96      103.45      6.27 o 
 -10   4   9       19.98       22.10      3.48 o 
  -9   4   9        1.90        1.87      2.14 o 
  -8   4   9        0.72        2.92      1.60 o 
  -7   4   9       17.47       15.71      1.99 o 
  -6   4   9      102.48      100.89      4.74 o 
  -5   4   9      163.47      164.29      4.60 o 
  -4   4   9       54.94       58.68      3.95 o 
  -3   4   9       33.19       39.65      5.04 o 
  -2   4   9       15.62       15.01      1.86 o 
  -1   4   9        0.42       -0.78      1.40 o 
   0   4   9       43.73       42.62      2.62 o 
   1   4   9        1.38        0.32      1.40 o 
   2   4   9        0.65       -2.34      2.34 o 
   3   4   9        0.53        2.06      2.15 o 
   4   4   9        6.80        6.69      2.37 o 
   5   4   9       66.48       62.29      7.73 o 
   6   4   9       16.38       17.68      3.03 o 
   7   4   9        2.56       -1.53      2.32 o 
   8   4   9        1.97       -0.12      2.44 o 
   9   4   9       66.25       70.84      5.68 o 
  10   4   9       13.65        9.84      7.11 o 
  11   4   9       23.75       25.34     10.99 o 
  12   4   9        0.43       -2.18      4.07 o 
 -11   5   9        0.60       -0.83      2.80 o 
 -10   5   9        2.14        0.03      2.96 o 
  -9   5   9        8.06       10.95      3.07 o 
  -8   5   9        5.50        0.80      2.22 o 
  -7   5   9      107.56      114.51      7.83 o 
  -6   5   9       81.51       80.30      9.65 o 
  -5   5   9       26.01       25.55      6.61 o 
  -4   5   9        0.50        3.15      3.87 o 
  -3   5   9       98.99      104.63      5.20 o 
  -2   5   9      168.80      165.07      6.22 o 
  -1   5   9       58.04       48.14      3.92 o 
   0   5   9      105.62      115.51      5.59 o 
   1   5   9       11.13       13.08      4.14 o 
   2   5   9       17.24       21.26      3.20 o 
   3   5   9       25.78       23.73      3.40 o 
   4   5   9        2.10        3.02      2.63 o 
   5   5   9       22.11       27.13      4.43 o 
   6   5   9       21.26       25.52      4.61 o 
   7   5   9        2.70        7.79      3.72 o 
   8   5   9        0.00       -1.99      3.25 o 
   9   5   9        6.37        5.94      4.25 o 
  -7   6   9       16.38       12.82      4.64 o 
  -6   6   9        1.92        0.04      3.38 o 
  -5   6   9       14.92       15.16      3.46 o 
  -4   6   9        9.29        8.56      4.45 o 
  -3   6   9        1.99        0.35      2.58 o 
  -2   6   9        3.57        4.49      3.29 o 
  -1   6   9        2.14        1.24      2.61 o 
   0   6   9        3.52        2.81      2.85 o 
   1   6   9        1.83        0.45      2.93 o 
   2   6   9        4.80        5.48      3.35 o 
   3   6   9        6.16        7.01      3.69 o 
   4   6   9        2.10        0.25      3.10 o 
   5   6   9        0.23       -0.04      3.46 o 
 -16   0  10       23.64       36.17      8.12 o 
 -15   0  10      121.55      133.25     13.29 o 
 -14   0  10       22.08       22.85      3.81 o 
 -13   0  10      360.54      330.63     11.24 o 
 -12   0  10       98.74      107.17      5.94 o 
 -11   0  10        8.67        2.71      1.79 o 
 -10   0  10        9.96        8.21      2.77 o 
  -9   0  10      122.77      102.20      4.32 o 
  -8   0  10        3.98        1.69      1.45 o 
  -7   0  10     1811.66     1764.78     29.02 o 
  -6   0  10      242.95      240.34      5.44 o 
  -5   0  10     5840.47     6290.88     97.20 o 
  -4   0  10     3824.76     4005.46     62.30 o 
  -3   0  10      683.96      779.10     20.94 o 
  -2   0  10      698.84      686.77     12.87 o 
  -1   0  10     1456.28     1440.61     20.65 o 
   0   0  10     3644.82     3833.67     63.02 o 
   1   0  10      153.65      168.98      3.67 o 
   2   0  10      407.66      363.81      6.84 o 
   3   0  10      197.63      149.74      7.67 o 
   4   0  10     1606.04     1682.24     31.28 o 
   7   0  10       18.31       24.42      4.66 o 
   8   0  10      148.16      146.91     10.34 o 
   9   0  10       42.52       45.13      8.79 o 
  10   0  10      250.24      257.09      8.81 o 
  11   0  10      153.49      136.21      8.09 o 
  12   0  10        7.74        2.41      3.48 o 
  13   0  10       14.29       14.51      4.56 o 
  14   0  10       11.50       22.58      6.28 o 
  15   0  10        0.20        4.67     10.15 o 
 -16   1  10        1.37       -1.77      3.89 o 
 -15   1  10        0.10        0.68      2.55 o 
 -14   1  10        3.60        1.99      2.18 o 
 -13   1  10       12.73       13.22      2.21 o 
 -12   1  10       31.63       25.54      2.27 o 
 -11   1  10       20.44       21.16      2.05 o 
 -10   1  10        0.01       -1.37      1.37 o 
  -9   1  10        6.26        5.43      1.15 o 
  -8   1  10       57.80       66.45      2.14 o 
  -7   1  10       82.83       80.52      2.47 o 
  -6   1  10       17.46       15.37      1.20 o 
  -5   1  10     1141.92     1193.47     15.86 o 
  -4   1  10      138.10      145.95      2.95 o 
  -3   1  10        9.16        6.90      0.83 o 
  -2   1  10       44.99       57.83      2.16 o 
  -1   1  10      359.92      367.06      6.54 o 
   0   1  10      998.93     1051.94     12.95 o 
   1   1  10        1.50       -0.14      0.50 o 
   2   1  10      890.59      891.98     11.09 o 
   3   1  10     2940.14     3233.94     38.03 o 
   4   1  10      343.19      369.66      6.10 o 
   5   1  10       11.91       10.64      1.10 o 
   6   1  10      706.44      740.01     10.22 o 
   7   1  10      580.12      598.54     10.01 o 
   8   1  10       88.62       98.13      6.28 o 
   9   1  10        0.53       -1.35      1.59 o 
  11   1  10       57.25       57.55      3.83 o 
  12   1  10       24.64       19.62      2.88 o 
  13   1  10        1.44       -0.33      2.24 o 
  14   1  10        0.61       -2.55      2.55 o 
  15   1  10        4.56        4.00      3.62 o 
 -15   2  10       49.75       57.16      6.73 o 
 -14   2  10      100.86      103.66      6.83 o 
 -13   2  10       93.54       88.62      4.00 o 
 -12   2  10        1.55        0.01      1.57 o 
 -11   2  10       55.30       52.81      3.14 o 
 -10   2  10      106.37      105.88      4.69 o 
  -9   2  10        7.89        7.16      1.98 o 
  -8   2  10     2225.14     2225.61     55.32 o 
  -7   2  10     1286.93     1252.71     18.69 o 
  -6   2  10        5.66        6.97      0.78 o 
  -5   2  10        9.37        6.87      1.27 o 
  -4   2  10       20.10       22.15      1.14 o 
  -3   2  10      108.46       90.26      3.68 o 
  -2   2  10        2.02        0.28      1.44 o 
  -1   2  10     1827.44     1837.14     25.50 o 
   0   2  10       95.14       96.75      2.40 o 
   1   2  10       17.70       17.89      1.12 o 
   2   2  10      335.77      310.35      5.67 o 
   3   2  10       60.04       58.76      2.64 o 
   4   2  10      586.49      578.88      8.71 o 
   5   2  10      653.56      648.50     11.63 o 
   6   2  10      280.85      266.05      5.91 o 
   7   2  10        9.18       11.84      1.95 o 
   8   2  10      255.17      244.21      7.01 o 
   9   2  10        6.20        4.33      2.09 o 
  10   2  10        0.14        0.22      3.01 o 
  11   2  10      165.62      168.57      6.62 o 
  12   2  10      133.50      127.64     10.68 o 
  13   2  10       13.04       15.21      4.83 o 
  14   2  10       55.57       52.66      7.51 o 
 -14   3  10        1.59        1.64      2.98 o 
 -13   3  10        0.36       -0.19      2.29 o 
 -12   3  10        0.03       -1.04      2.30 o 
 -11   3  10        2.92       -0.42      2.26 o 
 -10   3  10      185.78      193.69      7.17 o 
  -9   3  10      359.98      360.39     10.39 o 
  -8   3  10       41.82       50.13      5.86 o 
  -7   3  10       61.44       65.42      2.33 o 
  -6   3  10       32.06       36.41      3.27 o 
  -5   3  10       20.71       20.57      1.45 o 
  -4   3  10        0.89        2.06      1.54 o 
  -3   3  10       23.32       25.40      1.96 o 
  -2   3  10      366.81      384.58      7.14 o 
  -1   3  10       71.88       74.41      3.16 o 
   0   3  10       30.20       39.19      2.25 o 
   1   3  10      182.72      207.51      5.04 o 
   2   3  10       58.29       63.37      5.35 o 
   3   3  10        3.94        3.11      2.37 o 
   5   3  10      440.70      424.57      9.47 o 
   6   3  10       12.94       42.29     38.32 o 
   7   3  10      281.72      279.39      8.93 o 
   8   3  10       53.48       45.50      4.19 o 
   9   3  10        3.15        4.34      2.66 o 
  10   3  10       40.12       39.86      5.43 o 
  11   3  10       57.97       67.22      6.27 o 
  12   3  10        4.12       13.31      3.69 o 
  13   3  10        3.03        2.04      3.84 o 
 -13   4  10       54.61       53.56      7.75 o 
 -12   4  10        1.30        0.59      2.77 o 
 -11   4  10       11.05        8.04      3.29 o 
 -10   4  10       22.30       28.50      4.59 o 
  -9   4  10       31.51       31.23      4.16 o 
  -8   4  10       18.16       26.29      4.11 o 
  -7   4  10      241.39      250.38      7.29 o 
  -6   4  10       18.15       20.98      2.63 o 
  -5   4  10       37.79       36.96      2.24 o 
  -4   4  10       46.55       56.11      4.36 o 
  -3   4  10        0.22        0.03      1.24 o 
  -2   4  10        0.01       -1.19      1.19 o 
  -1   4  10      175.85      176.38      4.69 o 
   0   4  10       67.96       73.54      4.79 o 
   1   4  10       16.97       15.56      5.82 o 
   2   4  10       95.53       80.72      6.34 o 
   3   4  10        1.30       -0.67      2.07 o 
   4   4  10      429.77      452.76     11.95 o 
   5   4  10       21.28       22.42      3.24 o 
   6   4  10        6.80        9.48      2.82 o 
   7   4  10        4.27        6.77      2.87 o 
   8   4  10        0.00        1.20      3.12 o 
   9   4  10       13.89       11.72      3.33 o 
  10   4  10       19.26       20.72      6.60 o 
  11   4  10       29.88       19.75      5.14 o 
 -10   5  10        1.39        0.37      2.65 o 
  -9   5  10        0.21        0.54      3.09 o 
  -8   5  10        0.40        0.55      2.33 o 
  -7   5  10        6.05        8.24      1.89 o 
  -6   5  10        0.78       -1.33      3.62 o 
  -5   5  10        3.00       -1.35      1.84 o 
  -4   5  10       29.87       30.81      3.04 o 
  -3   5  10       78.11       71.45      7.09 o 
  -2   5  10       26.68       22.64      2.76 o 
  -1   5  10        0.37       -0.74      1.99 o 
   0   5  10        5.07        3.71      2.19 o 
   1   5  10       16.06       21.52      3.07 o 
   2   5  10       52.59       58.77      4.51 o 
   3   5  10       41.40       37.47      3.90 o 
   4   5  10       21.10       17.54      4.22 o 
   5   5  10        9.58        9.52      3.46 o 
   6   5  10        3.70        8.28      3.54 o 
   7   5  10        0.67       -3.07      3.07 o 
   8   5  10        0.99        1.29      3.39 o 
   9   5  10        3.59       11.50      4.61 o 
  -6   6  10       13.94       10.86      3.26 o 
  -5   6  10        0.00        0.69      2.39 o 
  -4   6  10        2.78        0.96      4.38 o 
  -3   6  10       17.44       19.60      3.42 o 
  -2   6  10        0.05       -2.31      2.31 o 
  -1   6  10       26.59       27.05      4.08 o 
   0   6  10        4.60        2.33      4.80 o 
   1   6  10       24.78       30.08      8.67 o 
   2   6  10        0.03        1.19      3.13 o 
   3   6  10        0.37        0.71      3.27 o 
   4   6  10        0.02        3.13      3.35 o 
   5   6  10        3.83        7.40      5.72 o 
 -16   1  11        0.72        1.33      3.89 o 
 -15   1  11       11.34       13.66      3.16 o 
 -14   1  11      129.21      128.96      6.61 o 
 -13   1  11       29.93       37.79      3.06 o 
 -12   1  11       12.25       14.69      1.92 o 
 -11   1  11       16.10       11.77      1.84 o 
 -10   1  11       27.87       33.08      2.43 o 
  -9   1  11      467.42      444.14      8.33 o 
  -8   1  11      445.72      466.07      6.60 o 
  -7   1  11        3.53        4.62      1.10 o 
  -6   1  11      361.30      371.82      6.08 o 
  -5   1  11      241.30      269.91      4.63 o 
  -4   1  11     1119.43     1109.84     16.55 o 
  -3   1  11     2585.08     2627.84     37.17 o 
  -2   1  11      138.44      130.49      4.68 o 
  -1   1  11       75.35       96.79      2.35 o 
   0   1  11     1234.86     1283.35     17.46 o 
   1   1  11      712.42      790.30     13.64 o 
   2   1  11      495.06      468.95      6.52 o 
   3   1  11     1535.00     1503.46     18.43 o 
   4   1  11     1468.27     1416.66     18.66 o 
   5   1  11      146.31      152.43      3.23 o 
   6   1  11       25.40       33.99      3.55 o 
   7   1  11       61.62       58.69      6.07 o 
   8   1  11      437.96      437.63      8.87 o 
   9   1  11        0.14        2.33      1.67 o 
  10   1  11      292.40      286.88      8.21 o 
  11   1  11       79.12       64.43     11.50 o 
  12   1  11       39.79       41.32      5.89 o 
  13   1  11       21.59       33.25      3.81 o 
  14   1  11        0.03        2.76      4.26 o 
 -15   2  11        9.85        6.14      4.16 o 
 -14   2  11        0.08       -0.70      1.99 o 
 -13   2  11        2.49        5.65      1.97 o 
 -12   2  11       77.57       77.95      3.87 o 
 -11   2  11       56.10       56.28      3.20 o 
 -10   2  11      150.02      150.80      5.26 o 
  -9   2  11        3.62        2.84      1.64 o 
  -8   2  11      269.21      260.93      5.62 o 
  -7   2  11      144.98      159.43      3.94 o 
  -6   2  11       34.67       36.75      1.65 o 
  -5   2  11      296.25      285.61      5.39 o 
  -4   2  11       30.01       26.79      1.66 o 
  -3   2  11        1.08       -0.83      1.46 o 
  -2   2  11      104.45      117.54      5.11 o 
  -1   2  11       45.61       48.99      1.78 o 
   0   2  11      197.89      191.44      5.17 o 
   1   2  11       85.82       80.18      4.02 o 
   2   2  11     2049.54     2230.14     28.97 o 
   3   2  11      360.78      390.15      6.01 o 
   4   2  11       85.80       82.95      3.18 o 
   5   2  11        0.16        0.64      1.77 o 
   8   2  11       36.72       35.37      4.79 o 
   9   2  11        0.20        4.31      5.72 o 
  10   2  11       43.06       36.60      5.54 o 
  11   2  11        0.07       -3.25      3.25 o 
  12   2  11        2.19        4.16      3.11 o 
  13   2  11       17.14       15.99      3.45 o 
  14   2  11        1.50        1.31      3.00 o 
 -14   3  11       19.35       13.75      3.83 o 
 -13   3  11        7.16        9.17      2.55 o 
 -12   3  11       38.26       35.68      4.02 o 
 -11   3  11       24.99       25.41      3.64 o 
 -10   3  11      351.84      359.86     14.70 o 
  -9   3  11       28.51       38.02      3.46 o 
  -8   3  11       20.05       17.82      2.05 o 
  -7   3  11       93.72       90.14      2.66 o 
  -6   3  11      113.74       99.68      3.58 o 
  -5   3  11      170.31      186.84      4.02 o 
  -4   3  11      149.38      156.29     10.18 o 
  -3   3  11      194.34      206.17      6.68 o 
  -2   3  11      137.38      144.45      6.42 o 
  -1   3  11       10.18       10.15      0.95 o 
   0   3  11       21.54       19.28      1.82 o 
   1   3  11      128.75      120.35      5.68 o 
   2   3  11       35.54       35.38      2.63 o 
   3   3  11      733.71      731.24     22.64 o 
   4   3  11     2636.16     2506.57     48.57 o 
   5   3  11      115.63      120.11      5.58 o 
   6   3  11       62.87       70.74      4.61 o 
   7   3  11        9.60        6.96      2.55 o 
   8   3  11        6.14        5.80      2.65 o 
   9   3  11      137.03      149.10      6.89 o 
  10   3  11       68.72       45.58      9.86 o 
  11   3  11       26.52       27.51      5.27 o 
  12   3  11        0.11       -1.42      3.21 o 
  13   3  11        8.23        6.67      3.89 o 
 -12   4  11       63.16       70.79      5.60 o 
 -11   4  11        5.37        8.08      2.83 o 
 -10   4  11        0.04       -0.73      2.87 o 
  -9   4  11       23.08       25.20      2.51 o 
  -8   4  11      105.65      123.95      6.13 o 
  -7   4  11      202.24      205.82      5.32 o 
  -6   4  11       73.11       68.24      6.27 o 
  -5   4  11       12.83       17.36      1.54 o 
  -4   4  11      103.60      107.19      5.30 o 
  -3   4  11       90.50       97.91      3.28 o 
  -2   4  11       29.15       25.20      1.68 o 
  -1   4  11        4.19        6.12      1.42 o 
   0   4  11        4.52        1.87      1.44 o 
   1   4  11       90.38       89.69      9.17 o 
   2   4  11      801.76      766.32     21.77 o 
   3   4  11       38.28       38.65      5.33 o 
   4   4  11       13.52       10.66      2.60 o 
   5   4  11       47.59       43.86      4.07 o 
   6   4  11       37.55       33.45      4.23 o 
   7   4  11       18.38       19.33      3.62 o 
   8   4  11       40.78       42.93      4.48 o 
   9   4  11       43.09       38.29      7.25 o 
  10   4  11       40.83       33.23     10.10 o 
  11   4  11       19.74       10.75      5.75 o 
 -10   5  11        4.48       10.77      4.89 o 
  -9   5  11       23.77       29.46      3.66 o 
  -8   5  11        0.04        0.94      2.48 o 
  -7   5  11        5.97        6.58      3.14 o 
  -6   5  11        0.18        3.28      3.41 o 
  -5   5  11       13.48       10.25      2.21 o 
  -4   5  11        2.18        1.33      1.63 o 
  -3   5  11      136.19      145.92      5.71 o 
  -2   5  11       13.45       12.46      2.50 o 
  -1   5  11        1.67        1.79      1.89 o 
   0   5  11        0.18       -1.81      1.81 o 
   1   5  11       11.66       15.27      2.90 o 
   2   5  11        2.18        2.27      2.41 o 
   3   5  11        0.13        2.21      2.29 o 
   4   5  11        3.84        4.35      2.59 o 
   5   5  11        6.09        6.56      3.94 o 
   6   5  11        0.58        3.27      3.35 o 
   7   5  11       14.22       18.16      4.52 o 
   8   5  11       16.45       21.74      5.04 o 
   9   5  11        2.81        3.89      3.99 o 
  -6   6  11        1.16        2.53      2.88 o 
  -5   6  11        2.29        0.18      2.39 o 
  -4   6  11        4.37        3.79      6.64 o 
  -3   6  11        0.45        3.35      2.58 o 
  -2   6  11        2.67        5.18      2.39 o 
  -1   6  11        0.61        0.22      2.34 o 
   0   6  11        7.03        9.52      3.23 o 
   1   6  11        4.19       -0.09      2.85 o 
   2   6  11        6.81        4.66      7.75 o 
   3   6  11        1.14       -1.62      3.07 o 
   4   6  11        2.88        1.42      6.46 o 
 -16   0  12        8.93       15.87      6.28 o 
 -15   0  12       55.28       62.42      5.76 o 
 -14   0  12      161.77      151.84      7.62 o 
 -13   0  12      131.35      135.72      7.09 o 
 -12   0  12       32.57       20.74      3.52 o 
 -11   0  12        0.06        2.33      2.04 o 
 -10   0  12      161.78      155.51      5.59 o 
  -9   0  12      491.71      477.23     11.83 o 
  -8   0  12     1272.51     1284.63     25.26 o 
  -7   0  12      277.39      315.74      6.92 o 
  -6   0  12      584.95      546.46     12.09 o 
  -5   0  12     2849.89     2938.67     56.05 o 
  -4   0  12      265.84      227.82      5.06 o 
  -3   0  12      984.15      951.40     14.31 o 
  -2   0  12      256.59      266.55      4.84 o 
  -1   0  12      241.94      226.14      4.31 o 
   0   0  12       32.66       48.73      1.73 o 
   1   0  12       84.58       80.95      2.63 o 
   2   0  12      328.08      314.55     10.31 o 
   3   0  12     4561.33     4577.20     92.96 o 
   4   0  12       19.99       27.10      3.41 o 
   5   0  12      937.51      989.00     19.61 o 
   6   0  12        0.64        2.16      1.55 o 
   7   0  12      327.03      321.00     10.38 o 
   8   0  12      401.90      424.91      9.76 o 
   9   0  12      390.49      348.05     12.79 o 
  10   0  12       47.61       50.60      9.48 o 
  11   0  12       46.68       48.60      6.71 o 
  12   0  12       48.06       39.96     10.42 o 
  13   0  12        5.33       -2.52      3.63 o 
  14   0  12      193.08      214.57     18.64 o 
 -16   1  12       34.07       41.38      6.13 o 
 -15   1  12        2.26        2.17      2.70 o 
 -14   1  12       46.38       43.11      3.84 o 
 -13   1  12        8.40        9.84      2.19 o 
 -12   1  12       21.52       22.79      2.52 o 
 -11   1  12        0.38        0.48      1.45 o 
 -10   1  12        8.07        5.54      1.63 o 
  -9   1  12       22.30       21.95      2.06 o 
  -8   1  12       19.19       21.04      1.58 o 
  -7   1  12       62.98       63.29      2.41 o 
  -6   1  12      106.27      105.86      3.03 o 
  -5   1  12       25.77       25.10      1.36 o 
  -4   1  12      803.48      841.35     11.60 o 
  -3   1  12        7.50       10.79      1.05 o 
  -2   1  12      113.69      105.15      3.69 o 
  -1   1  12      252.34      279.93      4.38 o 
   0   1  12       12.62       24.02      1.21 o 
   1   1  12      269.19      272.75      4.68 o 
   2   1  12       20.71       17.57      1.20 o 
   3   1  12        2.44        4.73      0.92 o 
   4   1  12        0.00        0.90      0.94 o 
   5   1  12       34.45       27.60      1.78 o 
   6   1  12        2.79        3.89      2.46 o 
   7   1  12        1.21        6.67      3.78 o 
   8   1  12       30.92       33.68      2.91 o 
   9   1  12       20.69       15.66      4.06 o 
  10   1  12       23.40       16.41      2.76 o 
  11   1  12        1.20        3.32      6.44 o 
  12   1  12        0.52       -1.73      2.75 o 
  13   1  12       17.47       26.89      3.54 o 
  14   1  12        2.36        5.95     13.75 o 
 -15   2  12       18.49       24.47      5.14 o 
 -14   2  12       61.82       51.94      3.83 o 
 -13   2  12       13.28       15.40      2.62 o 
 -12   2  12        0.06        3.06      1.74 o 
 -11   2  12        6.92        9.28      1.92 o 
 -10   2  12       22.72       24.71      2.84 o 
  -9   2  12       95.41       97.26      4.30 o 
  -8   2  12       11.75       13.49      1.68 o 
  -7   2  12       15.50       13.24      1.67 o 
  -6   2  12      322.77      296.88      4.87 o 
  -5   2  12       31.47       33.80      2.98 o 
  -4   2  12      278.06      272.97      7.72 o 
  -3   2  12      132.08      121.77      4.42 o 
  -2   2  12      473.76      419.53      9.78 o 
  -1   2  12       50.26       57.93      1.98 o 
   0   2  12        4.89        7.94      0.97 o 
   1   2  12       52.54       46.52      2.23 o 
   2   2  12      269.18      255.34      5.21 o 
   3   2  12      814.81      792.66     10.79 o 
   4   2  12      438.53      445.89      6.87 o 
   5   2  12        2.46        1.29      1.39 o 
   6   2  12        1.34       10.23     23.20 o 
   7   2  12     1239.26     1209.41     19.70 o 
   8   2  12       29.79       19.96      4.32 o 
   9   2  12      109.87       94.55      5.87 o 
  10   2  12        3.41        4.28      2.96 o 
  11   2  12      109.15      107.02      7.03 o 
  12   2  12        0.45       -0.68      3.02 o 
  13   2  12        2.42        0.98      2.83 o 
 -14   3  12       38.95       44.03      9.78 o 
 -13   3  12        3.99        5.19      2.36 o 
 -12   3  12        9.83        4.42      2.81 o 
 -11   3  12       29.88       37.05      5.43 o 
 -10   3  12        1.96        4.46      2.72 o 
  -9   3  12        0.05        2.14      1.81 o 
  -8   3  12      174.93      193.52      4.72 o 
  -7   3  12      131.93      138.89      3.16 o 
  -6   3  12      254.48      272.86      5.46 o 
  -5   3  12        7.29        6.13      2.38 o 
  -4   3  12      114.39      107.40     10.07 o 
  -3   3  12        0.53       -0.51      2.02 o 
  -2   3  12       24.73       34.64      3.26 o 
  -1   3  12       87.42       84.13      2.40 o 
   0   3  12        1.04        1.63      0.94 o 
   1   3  12       98.44       98.74      3.93 o 
   2   3  12       33.01       28.05      2.26 o 
   3   3  12      239.01      212.95      8.95 o 
   4   3  12      113.83      122.75      6.82 o 
   5   3  12        0.16        2.55      3.05 o 
   6   3  12       87.55       85.76      5.16 o 
   7   3  12        0.07        1.00      2.23 o 
   8   3  12       27.40       19.96      3.37 o 
   9   3  12       13.88       14.53      5.11 o 
  10   3  12        6.06        7.93      3.34 o 
  11   3  12        5.55        5.33      3.11 o 
  12   3  12        3.57        0.67      3.50 o 
 -12   4  12        2.47        5.80      2.99 o 
 -11   4  12        1.34        2.07      2.57 o 
 -10   4  12        0.22       -1.27      2.07 o 
  -9   4  12        0.46        2.43      1.62 o 
  -8   4  12        0.16       -0.04      1.81 o 
  -7   4  12       10.24        6.97      1.44 o 
  -6   4  12       14.10        9.99      1.44 o 
  -5   4  12       82.67       90.14      2.68 o 
  -4   4  12        6.73       10.26      3.59 o 
  -3   4  12        3.83        5.00      0.84 o 
  -2   4  12       26.07       26.46      1.75 o 
  -1   4  12        8.29        8.53      1.23 o 
   0   4  12       36.04       38.54      2.29 o 
   1   4  12       41.41       45.26      5.86 o 
   2   4  12       14.06       13.22      2.57 o 
   3   4  12      136.35      137.96      6.11 o 
   4   4  12       18.63       25.94      5.16 o 
   5   4  12       37.22       38.17      3.91 o 
   6   4  12       31.71       28.10      3.68 o 
   7   4  12        1.29        2.46      2.75 o 
   8   4  12       30.92       47.41      4.72 o 
   9   4  12        9.33        4.92      3.25 o 
  10   4  12       53.09       62.27      5.88 o 
  11   4  12        1.90        0.21      3.91 o 
 -10   5  12       19.45       16.96      3.34 o 
  -9   5  12        0.22        2.75      2.43 o 
  -8   5  12        1.35       -0.10      1.53 o 
  -7   5  12       57.78       64.35      4.03 o 
  -6   5  12        5.03        6.17      2.41 o 
  -5   5  12        1.73       -0.71      2.44 o 
  -4   5  12       19.11       22.95      2.50 o 
  -3   5  12        7.63        8.45      2.69 o 
  -2   5  12        0.08       -0.88      1.71 o 
  -1   5  12        1.68        1.36      1.89 o 
   0   5  12        0.21        2.12      2.07 o 
   1   5  12        0.77        0.89      2.13 o 
   2   5  12        0.04        1.85      3.48 o 
   3   5  12        6.22        9.35      2.80 o 
   4   5  12        0.00       -1.71      2.25 o 
   5   5  12        9.55       11.60      3.14 o 
   6   5  12        7.40       13.42      4.24 o 
   7   5  12        4.84        8.06      3.89 o 
   8   5  12        0.06       -5.17      5.17 o 
  -5   6  12        0.16        1.29      2.10 o 
  -4   6  12       26.44       30.89      6.93 o 
  -3   6  12        9.09        4.01      3.88 o 
  -2   6  12        3.81        1.28      2.34 o 
  -1   6  12        0.02       -1.48      2.37 o 
   0   6  12        0.00        0.92      2.95 o 
   1   6  12       12.17        8.28      3.32 o 
   2   6  12        0.60       -0.38      2.94 o 
   3   6  12       25.48       25.61      4.51 o 
 -15   1  13      146.24      152.36      7.20 o 
 -14   1  13      143.89      153.98      6.73 o 
 -13   1  13       15.73       18.47      2.52 o 
 -12   1  13       88.40       86.03      4.85 o 
 -11   1  13      110.17      105.89      4.32 o 
 -10   1  13      204.90      201.37      5.20 o 
  -9   1  13      223.90      216.34      5.27 o 
  -8   1  13        5.33        2.06      0.99 o 
  -7   1  13      668.21      612.62      8.67 o 
  -6   1  13      483.07      489.96      7.11 o 
  -5   1  13       40.49       30.48      1.82 o 
  -4   1  13      388.74      401.74      6.13 o 
  -3   1  13      263.86      233.14      5.67 o 
  -2   1  13       39.79       28.41      1.51 o 
  -1   1  13      588.68      594.78      7.85 o 
   0   1  13      393.18      446.65      6.24 o 
   1   1  13      535.88      526.76      7.94 o 
   2   1  13     2876.98     2990.97     35.69 o 
   3   1  13       48.31       38.27      2.33 o 
   4   1  13       18.64       17.41      1.76 o 
   5   1  13       79.81       86.36      2.84 o 
   6   1  13      343.89      326.76      5.64 o 
   7   1  13      257.30      278.68      5.15 o 
   8   1  13      230.35      217.93      5.87 o 
   9   1  13        2.33        2.87      1.82 o 
  10   1  13       13.02       10.04      3.41 o 
  11   1  13       68.54       60.62      8.76 o 
  12   1  13        0.52        2.75      3.00 o 
  13   1  13      124.42      133.73     11.03 o 
  14   1  13      113.65      109.43      7.95 o 
 -15   2  13        4.39       -1.76      2.81 o 
 -14   2  13        6.59        7.02      2.36 o 
 -13   2  13        9.55       11.37      2.48 o 
 -12   2  13       18.04       16.05      2.25 o 
 -11   2  13        0.65        1.79      1.61 o 
 -10   2  13       20.50       22.76      2.82 o 
  -9   2  13       17.50       19.11      2.34 o 
  -8   2  13       31.84       33.69      2.24 o 
  -7   2  13      208.69      198.67      4.61 o 
  -6   2  13       69.81       69.43      2.47 o 
  -5   2  13      563.55      529.45      8.89 o 
  -4   2  13      141.09      129.12      5.17 o 
  -3   2  13       53.77       56.02      6.82 o 
  -2   2  13      210.13      224.79      6.35 o 
  -1   2  13       15.48       12.47      1.48 o 
   0   2  13       36.14       36.94      1.81 o 
   1   2  13      134.35      146.28      3.58 o 
   2   2  13       36.01       39.82      1.82 o 
   3   2  13        0.06        1.90      0.95 o 
   4   2  13      125.03      109.97      3.89 o 
   5   2  13        0.66       -0.38      2.71 o 
   7   2  13        0.71        6.48      6.14 o 
   8   2  13      232.24      221.65      8.16 o 
   9   2  13       87.26       85.88      5.95 o 
  10   2  13        0.27       -2.48      2.48 o 
  11   2  13        7.64        5.70      3.23 o 
  12   2  13        4.22        0.35      3.63 o 
  13   2  13        0.21       -3.07      3.07 o 
 -14   3  13       32.70       42.30      5.58 o 
 -13   3  13       23.54       22.26      3.06 o 
 -12   3  13       24.30       31.10      3.32 o 
 -11   3  13       59.37       64.47      4.20 o 
 -10   3  13        2.64        3.06      1.99 o 
  -9   3  13       47.82       42.89      3.12 o 
  -8   3  13       22.91       25.96      1.92 o 
  -7   3  13     1802.16     1770.56     23.97 o 
  -6   3  13      209.53      223.24      4.55 o 
  -5   3  13      197.12      199.18      7.93 o 
  -4   3  13       90.12      107.60      5.54 o 
  -3   3  13        3.80        6.77      2.28 o 
  -2   3  13       26.40       25.66      3.08 o 
  -1   3  13       45.31       45.75      1.44 o 
   0   3  13       11.89       12.76      1.51 o 
   1   3  13       42.57       43.73      2.17 o 
   2   3  13        6.79        8.86      1.69 o 
   3   3  13      118.21      102.55      5.19 o 
   4   3  13      304.99      294.83      8.79 o 
   5   3  13        0.80        0.20      3.09 o 
   6   3  13        0.45       13.76     50.39 o 
   7   3  13       12.10       16.29      3.20 o 
   8   3  13      183.94      171.73      7.26 o 
   9   3  13       12.85        6.34      5.54 o 
  10   3  13       34.78       28.76      7.40 o 
  11   3  13        0.02       -4.85      4.85 o 
  12   3  13       18.62       13.31      4.10 o 
 -12   4  13       69.18       74.13      6.02 o 
 -11   4  13        0.00        1.06      2.36 o 
 -10   4  13        2.52        7.08      2.43 o 
  -9   4  13       30.02       32.47      2.55 o 
  -8   4  13        0.02       -0.62      1.22 o 
  -7   4  13      143.02      136.39      6.40 o 
  -6   4  13       14.98       11.26      3.92 o 
  -5   4  13       14.50       14.21      4.18 o 
  -4   4  13      106.32      123.21      7.60 o 
  -3   4  13      138.20      145.95     12.65 o 
  -2   4  13      182.06      181.24      8.70 o 
  -1   4  13      118.02      113.03      5.31 o 
   0   4  13       27.65       26.38      1.98 o 
   1   4  13      139.42      130.19      7.11 o 
   2   4  13      168.28      160.49      6.13 o 
   3   4  13        0.00        1.60      2.08 o 
   4   4  13      181.27      161.98      7.12 o 
   5   4  13      205.07      185.31      7.33 o 
   6   4  13        0.01       -1.16      2.45 o 
   7   4  13        1.08        0.54      2.66 o 
   8   4  13       12.51       11.74      3.40 o 
   9   4  13       21.96       31.57      4.47 o 
  10   4  13        9.47        8.02      3.53 o 
  -9   5  13       26.79       27.90      4.14 o 
  -8   5  13       17.77       20.42      2.13 o 
  -7   5  13        6.30       13.12      3.95 o 
  -6   5  13       51.15       52.34      6.79 o 
  -5   5  13       25.14       29.79      5.83 o 
  -4   5  13       12.15       14.95      4.70 o 
  -3   5  13      133.55      129.56      4.77 o 
  -2   5  13       48.31       51.33      3.20 o 
  -1   5  13        1.61       -0.53      1.70 o 
   0   5  13       21.29       20.74      2.80 o 
   1   5  13        5.89        8.12      2.41 o 
   2   5  13        2.81        3.93      2.58 o 
   3   5  13        0.54        3.41      3.20 o 
   4   5  13       24.14       26.63      3.62 o 
   5   5  13        0.20        2.30      2.71 o 
   6   5  13       25.41       20.25      5.17 o 
   7   5  13        3.09        4.01      3.99 o 
   8   5  13        2.11       -0.17      3.81 o 
  -4   6  13        0.02        0.37      5.91 o 
  -3   6  13        0.69        2.20      1.76 o 
  -2   6  13        6.33        7.75      2.45 o 
  -1   6  13        1.54        3.17      2.39 o 
   0   6  13        1.06        1.20      2.61 o 
   1   6  13        4.38        3.97      4.61 o 
   2   6  13        0.01       -2.54      2.90 o 
 -15   0  14       31.07       30.91      4.61 o 
 -14   0  14       43.35       43.16      5.04 o 
 -13   0  14       21.22       19.53      3.88 o 
 -12   0  14      359.59      330.64     11.74 o 
 -11   0  14       94.55       96.74      6.10 o 
 -10   0  14       23.09       40.83      4.18 o 
  -9   0  14        0.68        3.61      2.31 o 
  -8   0  14      286.26      277.16      7.67 o 
  -7   0  14      225.90      222.05      5.58 o 
  -6   0  14       27.79       29.13      2.16 o 
  -5   0  14      152.68      131.38      3.87 o 
  -4   0  14      207.79      198.11      5.47 o 
  -3   0  14     1152.26     1160.78     17.36 o 
  -2   0  14      826.07      896.86     14.51 o 
  -1   0  14      623.62      597.32      9.63 o 
   0   0  14      394.07      388.27      8.36 o 
   1   0  14      276.11      249.76      4.91 o 
   2   0  14     3434.38     3464.16     87.05 o 
   3   0  14      154.97      135.90      4.46 o 
   4   0  14       48.86       44.76      2.82 o 
   5   0  14      528.84      519.84     11.67 o 
   6   0  14       96.99       77.98      4.11 o 
   7   0  14        0.24        0.42      4.19 o 
   8   0  14       52.05       54.74      8.56 o 
   9   0  14      145.52      146.36      8.12 o 
  10   0  14       13.01       11.36      3.30 o 
  11   0  14        0.10       -1.38      3.60 o 
  12   0  14        0.05       -0.27      3.00 o 
  13   0  14      258.45      299.91     13.95 o 
  14   0  14       68.00       73.06      8.34 o 
 -15   1  14        1.70        3.30      2.40 o 
 -14   1  14        8.06       11.98      2.56 o 
 -13   1  14        2.19        2.33      2.01 o 
 -12   1  14       20.74       19.09      2.51 o 
 -11   1  14       22.58       22.32      2.52 o 
 -10   1  14       18.78       20.47      2.14 o 
  -9   1  14      213.48      200.27      5.14 o 
  -8   1  14       60.32       53.76      2.94 o 
  -7   1  14        1.08        1.48      1.16 o 
  -6   1  14      522.37      510.09      8.11 o 
  -5   1  14       41.59       36.73      1.98 o 
  -4   1  14        5.85        7.89      0.79 o 
  -3   1  14      181.05      176.86      3.87 o 
  -2   1  14        0.60       -0.10      0.82 o 
  -1   1  14       20.70       22.86      1.21 o 
   0   1  14      442.65      452.99      6.44 o 
   1   1  14      114.50      108.01      2.98 o 
   2   1  14      303.38      339.93      7.90 o 
   3   1  14      376.12      403.07      6.09 o 
   4   1  14      172.35      152.00      3.54 o 
   5   1  14       32.85       32.18      2.11 o 
   6   1  14        0.34       -1.10      1.10 o 
   7   1  14      118.01      117.08      3.22 o 
   8   1  14       78.24       72.15      3.85 o 
   9   1  14        0.01       10.62     17.12 o 
  10   1  14        1.55        3.60      2.42 o 
  11   1  14       12.10        5.75      3.08 o 
  12   1  14        0.05        2.41      7.59 o 
  13   1  14        7.58        8.38      3.23 o 
 -15   2  14       27.25       28.50      4.14 o 
 -14   2  14        4.38        0.39      2.18 o 
 -13   2  14       12.71       14.29      2.61 o 
 -12   2  14       24.54       30.50      3.06 o 
 -11   2  14      112.52      118.67      4.44 o 
 -10   2  14      198.64      198.60      5.29 o 
  -9   2  14      124.65      122.15      4.49 o 
  -8   2  14       44.32       51.52      2.59 o 
  -7   2  14       29.62       35.94      2.10 o 
  -6   2  14        7.78        5.35      1.20 o 
  -5   2  14      142.41      142.77      3.21 o 
  -4   2  14      950.21      932.81     19.64 o 
  -3   2  14      559.30      572.57     13.25 o 
  -2   2  14        0.92        1.80      1.83 o 
  -1   2  14      279.81      295.52      5.39 o 
   0   2  14       35.06       43.58      1.89 o 
   1   2  14        3.88        2.41      1.09 o 
   2   2  14       56.43       53.71      3.05 o 
   3   2  14      425.93      416.43      7.03 o 
   4   2  14      687.03      673.98      9.75 o 
   5   2  14       63.69       75.45      3.26 o 
   6   2  14     1193.64     1170.03     22.33 o 
   7   2  14       34.78       41.93      5.15 o 
   8   2  14       42.80       38.85      5.60 o 
   9   2  14        8.09        6.31      2.67 o 
  10   2  14      120.08      115.90      9.05 o 
  11   2  14        3.47        2.15      5.15 o 
  12   2  14       19.56       18.57      4.18 o 
  13   2  14       89.92       84.19      9.14 o 
 -13   3  14        2.79       -0.43      2.51 o 
 -12   3  14       71.12       69.17      3.98 o 
 -11   3  14        1.25        1.04      2.07 o 
 -10   3  14        0.08        1.44      2.25 o 
  -9   3  14       65.94       70.74      3.88 o 
  -8   3  14      152.87      160.14      4.68 o 
  -7   3  14        7.78       11.17      0.93 o 
  -6   3  14      103.63      111.20      5.94 o 
  -5   3  14      237.18      232.10      7.93 o 
  -4   3  14        2.45        2.89      2.25 o 
  -3   3  14        0.07        0.50      2.07 o 
  -2   3  14      171.37      195.34      7.58 o 
  -1   3  14       24.77       33.24      3.38 o 
   0   3  14      171.31      155.30      3.68 o 
   1   3  14       27.23       35.36      2.99 o 
   2   3  14      274.43      302.96      8.41 o 
   3   3  14        8.72        8.90      2.34 o 
   4   3  14      124.95      120.56      5.62 o 
   5   3  14       37.23       36.94      7.62 o 
   6   3  14       49.16       59.15      6.50 o 
   7   3  14       12.02       10.61      3.09 o 
   8   3  14       12.01       14.16      3.14 o 
   9   3  14       14.16        8.30      3.16 o 
  10   3  14        8.65        8.29      4.37 o 
  11   3  14       48.04       52.62      5.44 o 
  12   3  14        8.48       -1.48      3.28 o 
 -12   4  14        8.92        8.52      2.94 o 
 -11   4  14        0.19        3.11      2.41 o 
 -10   4  14        1.27       -1.16      2.19 o 
  -9   4  14       26.85       26.99      2.25 o 
  -8   4  14       48.38       48.74      2.49 o 
  -7   4  14        0.38       -0.94      3.52 o 
  -6   4  14       16.98       22.24      4.56 o 
  -5   4  14       62.48       71.16      7.03 o 
  -4   4  14       38.04       36.80      5.35 o 
  -3   4  14      100.78       88.03     15.18 o 
  -2   4  14       20.77       27.20      4.58 o 
  -1   4  14       20.68       22.69      2.64 o 
   0   4  14       13.45       10.33      1.48 o 
   1   4  14        0.36        0.37      1.83 o 
   2   4  14       12.27       13.79      2.69 o 
   3   4  14       44.37       45.01      4.09 o 
   4   4  14      245.82      235.24      8.25 o 
   5   4  14       45.33       49.41      6.43 o 
   6   4  14       36.33       36.38      4.31 o 
   7   4  14        2.48        3.15      2.87 o 
   8   4  14        0.03        0.93      2.98 o 
   9   4  14       32.10       39.49      4.87 o 
  10   4  14        3.45        4.65      4.92 o 
  -9   5  14        0.81        0.37      4.44 o 
  -8   5  14       10.38        9.19      3.32 o 
  -7   5  14       35.73       44.28      6.91 o 
  -6   5  14        7.90       10.51      4.41 o 
  -5   5  14        2.86        4.54      6.09 o 
  -4   5  14       36.57       33.85      6.28 o 
  -3   5  14        0.02        1.01      3.78 o 
  -2   5  14       12.62       15.03      4.56 o 
  -1   5  14        3.83        5.22      2.25 o 
   0   5  14      101.59       98.54      4.85 o 
   1   5  14       61.32       68.48      6.31 o 
   2   5  14       21.06       15.14      3.83 o 
   3   5  14       23.05       30.82      4.57 o 
   4   5  14       26.49       30.83      4.03 o 
   5   5  14        1.63        3.36      2.80 o 
   6   5  14       26.97       25.18      4.07 o 
   7   5  14        3.98        7.54      3.99 o 
  -3   6  14        0.20       -0.74      6.28 o 
  -2   6  14        2.75        8.12      7.01 o 
  -1   6  14        4.63       20.30      8.12 o 
   0   6  14        3.32       -2.79      6.09 o 
   1   6  14        0.51       -2.12      5.17 o 
 -15   1  15       50.23       59.52      4.29 o 
 -14   1  15        0.01        0.54      2.05 o 
 -13   1  15       47.59       48.81      3.80 o 
 -12   1  15       63.34       61.37      3.87 o 
 -11   1  15        5.21        9.20      2.15 o 
 -10   1  15       17.26       14.27      2.24 o 
  -9   1  15       29.77       26.94      2.29 o 
  -8   1  15       11.46        7.48      1.65 o 
  -7   1  15      319.39      329.58      6.00 o 
  -6   1  15       89.43       89.05      2.78 o 
  -5   1  15      323.61      294.69      5.79 o 
  -4   1  15      743.65      734.89     10.55 o 
  -3   1  15       81.45       81.83      2.56 o 
  -2   1  15       10.77       10.07      1.19 o 
  -1   1  15      590.28      599.58      8.12 o 
   0   1  15      488.77      466.80      6.66 o 
   1   1  15      324.92      299.60      7.59 o 
   2   1  15       29.88       36.82      1.76 o 
   3   1  15      106.15      110.86      2.87 o 
   4   1  15        7.83        8.98      1.40 o 
   5   1  15      398.24      376.30      6.76 o 
   6   1  15       20.80       23.36      2.57 o 
   7   1  15      639.25      599.74      9.16 o 
   8   1  15        1.36        3.40      4.76 o 
   9   1  15       93.31       90.52      4.57 o 
  10   1  15        2.71        9.18      5.42 o 
  11   1  15        2.00       -0.09      2.77 o 
  12   1  15      106.77      126.00      7.14 o 
  13   1  15       90.66       89.85      6.32 o 
 -14   2  15        0.04       -2.04      2.04 o 
 -13   2  15        2.62        0.86      2.18 o 
 -12   2  15        4.87        6.16      2.16 o 
 -11   2  15        5.07        5.77      2.10 o 
 -10   2  15        2.54        0.01      1.59 o 
  -9   2  15       61.64       57.84      3.54 o 
  -8   2  15      199.46      199.35      5.69 o 
  -7   2  15      196.64      205.68      4.74 o 
  -6   2  15      122.78      126.59      3.36 o 
  -5   2  15       99.10       84.31      3.63 o 
  -4   2  15        0.53        1.76      1.96 o 
  -3   2  15      416.14      400.08     10.22 o 
  -2   2  15       44.77       56.97      2.48 o 
  -1   2  15       77.33       87.53      2.74 o 
   0   2  15       26.57       27.60      1.45 o 
   1   2  15        8.46        6.41      1.09 o 
   2   2  15      149.39      145.49      4.40 o 
   3   2  15      132.07      130.21      4.64 o 
   4   2  15        3.47        3.11      2.64 o 
   5   2  15        2.12        6.54      2.23 o 
   6   2  15      110.67      119.18      4.56 o 
   7   2  15       15.38       23.44      5.81 o 
   8   2  15       30.12       29.07      9.14 o 
   9   2  15        6.74        3.28      2.79 o 
  10   2  15        2.29        3.68      3.94 o 
  11   2  15       45.36       42.80      4.89 o 
  12   2  15        2.17       -1.01      3.21 o 
 -13   3  15        1.36       -0.96      2.15 o 
 -12   3  15       32.66       39.49      3.47 o 
 -11   3  15       21.07       20.85      2.77 o 
 -10   3  15        1.83        2.74      1.88 o 
  -9   3  15        5.61        6.31      1.94 o 
  -8   3  15       20.99       16.64      2.18 o 
  -7   3  15      135.62      153.03      2.89 o 
  -6   3  15       29.99       33.69      4.59 o 
  -5   3  15       82.37       85.85      5.24 o 
  -4   3  15        6.79        7.11      2.54 o 
  -3   3  15       77.50       76.86      4.82 o 
  -2   3  15        0.76        0.47      2.07 o 
  -1   3  15      217.90      222.58      7.42 o 
   0   3  15      119.74      122.11      3.18 o 
   1   3  15      268.39      269.40      5.92 o 
   2   3  15       34.97       29.69      3.64 o 
   3   3  15      648.51      614.97     33.89 o 
   4   3  15       23.05       25.49      4.04 o 
   5   3  15      159.90      168.95      6.84 o 
   6   3  15      183.19      186.38      7.32 o 
   7   3  15       51.06       45.05      4.50 o 
   8   3  15       85.03      103.66      6.58 o 
   9   3  15       16.10       17.36      5.49 o 
  10   3  15        6.99        9.22      5.11 o 
  11   3  15        4.02        5.37      3.44 o 
 -11   4  15       20.44       27.46      3.56 o 
 -10   4  15       16.39       18.76      4.07 o 
  -9   4  15        2.30        5.43      1.35 o 
  -8   4  15       29.83       33.42      3.09 o 
  -7   4  15       67.72       60.78      6.65 o 
  -6   4  15       67.41       86.19      7.57 o 
  -5   4  15        7.93        9.35      4.04 o 
  -4   4  15       10.73       11.81      5.72 o 
  -3   4  15       16.53       21.42      5.40 o 
  -2   4  15       37.55       40.63      5.23 o 
  -1   4  15      196.44      188.84     11.10 o 
   0   4  15       34.18       40.43      2.38 o 
   1   4  15       10.11       12.32      2.55 o 
   2   4  15        0.32        3.33      2.12 o 
   3   4  15       33.26       35.50      3.65 o 
   4   4  15       45.09       33.94      3.85 o 
   5   4  15       20.01       12.53      3.18 o 
   6   4  15        8.81        4.53      2.86 o 
   7   4  15       37.24       30.74      4.23 o 
   8   4  15        0.26        0.22      2.85 o 
   9   4  15        4.79        2.84      3.37 o 
  -8   5  15        6.52        6.70      2.25 o 
  -7   5  15        2.26       -0.92      3.92 o 
  -6   5  15       58.82       78.91     15.13 o 
  -5   5  15        1.69        7.57      4.44 o 
  -4   5  15       49.69       52.79      6.53 o 
  -3   5  15       28.82       35.61      5.87 o 
  -2   5  15       13.50        6.61      4.25 o 
  -1   5  15        0.10        1.55      1.06 o 
   0   5  15        2.65        4.01      3.06 o 
   1   5  15        0.46       -0.51      2.93 o 
   2   5  15        0.96        2.24      2.18 o 
   3   5  15       14.26       14.86      3.14 o 
   4   5  15       43.55       44.54      5.94 o 
   5   5  15       57.74       61.73      5.50 o 
   6   5  15        0.57        2.38      3.13 o 
 -15   0  16        4.49        1.80      3.25 o 
 -14   0  16        2.93        7.13      3.36 o 
 -13   0  16       54.67       71.94      7.94 o 
 -12   0  16      206.09      198.03      8.86 o 
 -11   0  16      124.52      116.66      6.51 o 
 -10   0  16       71.11       70.12      5.61 o 
  -9   0  16      780.80      674.35     18.53 o 
  -8   0  16      458.99      417.15     21.96 o 
  -7   0  16      368.18      332.46     10.83 o 
  -6   0  16      846.20      807.30     19.85 o 
  -5   0  16      394.74      354.44      7.52 o 
  -4   0  16      443.43      459.71      9.43 o 
  -3   0  16        2.05        0.66      0.97 o 
  -2   0  16       47.58       45.04      2.12 o 
  -1   0  16      331.99      297.39      5.70 o 
   0   0  16       89.96       79.49      2.98 o 
   1   0  16      174.19      200.44      4.34 o 
   2   0  16     2005.67     2113.58     33.74 o 
   3   0  16        0.36       -0.86      1.14 o 
   4   0  16      236.80      188.79      4.98 o 
   5   0  16       22.25       16.91      2.88 o 
   6   0  16      420.35      440.13     10.64 o 
   7   0  16      336.84      354.51     17.01 o 
   8   0  16       21.36       27.20      4.45 o 
   9   0  16        6.90        4.58      2.47 o 
  10   0  16       40.13       43.82      8.32 o 
  11   0  16       21.66       19.12      3.92 o 
  12   0  16       50.22       69.35     20.26 o 
  13   0  16      173.26      166.84     16.61 o 
 -15   1  16        2.07        3.54      2.42 o 
 -14   1  16        6.77        9.75      2.61 o 
 -13   1  16        0.24        0.74      2.00 o 
 -12   1  16        0.17        1.09      1.90 o 
 -11   1  16        8.48        5.58      1.98 o 
 -10   1  16        1.03        0.73      1.59 o 
  -9   1  16        1.60        0.86      1.69 o 
  -8   1  16        9.43        5.38      2.20 o 
  -7   1  16      144.58      155.03      3.80 o 
  -6   1  16      297.11      304.27      5.68 o 
  -5   1  16      281.09      273.29      4.60 o 
  -4   1  16      222.26      216.10      4.03 o 
  -3   1  16       12.53        8.78      1.04 o 
  -2   1  16       17.59       15.05      1.42 o 
  -1   1  16       71.49       69.94      2.33 o 
   0   1  16      232.55      241.03      4.14 o 
   1   1  16       15.33       18.41      1.60 o 
   2   1  16      239.83      241.27      4.35 o 
   3   1  16       55.89       61.37      3.17 o 
   4   1  16        1.95        2.51      1.38 o 
   5   1  16      181.72      177.78      4.18 o 
   6   1  16      376.30      355.08      6.69 o 
   7   1  16       35.40       35.77      4.92 o 
   8   1  16       74.22       83.35      6.26 o 
   9   1  16       13.18       11.26      4.54 o 
  10   1  16       36.18       24.68      6.75 o 
  11   1  16        1.92       24.87     30.33 o 
  12   1  16        8.50       14.65      3.50 o 
  13   1  16        7.08       11.82      3.69 o 
 -14   2  16        1.19       -0.38      2.10 o 
 -13   2  16        0.57        3.78      2.33 o 
 -12   2  16      165.77      186.36      6.24 o 
 -11   2  16       28.93       30.60      2.97 o 
 -10   2  16        7.18        6.84      1.94 o 
  -9   2  16        6.10        7.80      1.73 o 
  -8   2  16       66.84       66.93      3.48 o 
  -7   2  16      442.54      413.64      9.13 o 
  -6   2  16        1.83        0.65      0.58 o 
  -5   2  16     1863.70     1787.46     26.34 o 
  -4   2  16      107.61      104.73      5.94 o 
  -3   2  16       87.00       85.32      4.81 o 
  -2   2  16      320.25      332.43      5.96 o 
  -1   2  16       26.14       29.22      1.93 o 
   0   2  16       23.46       18.78      1.90 o 
   1   2  16      186.56      198.73      5.78 o 
   2   2  16      189.07      201.15      4.31 o 
   3   2  16      149.92      148.33      4.21 o 
   4   2  16      480.78      481.89      9.01 o 
   5   2  16       28.35       29.38      2.37 o 
   6   2  16      130.98      128.05      4.85 o 
   7   2  16       27.45       23.62      4.90 o 
   8   2  16       45.63       41.91     11.46 o 
   9   2  16        0.10        0.15      2.62 o 
  10   2  16       45.31       47.80     11.35 o 
  11   2  16       39.14       42.28      6.23 o 
  12   2  16       11.54        7.58      3.75 o 
 -13   3  16        0.17        0.89      2.50 o 
 -12   3  16       11.04       13.70      2.72 o 
 -11   3  16        4.13        1.52      2.29 o 
 -10   3  16        0.00        0.55      1.90 o 
  -9   3  16       53.80       65.56      3.58 o 
  -8   3  16        1.99        1.98      2.18 o 
  -7   3  16       15.68       15.37      3.18 o 
  -6   3  16       44.49       40.19      4.07 o 
  -5   3  16       29.77       34.22      3.88 o 
  -4   3  16       32.84       26.88      3.52 o 
  -3   3  16       66.93       69.23      5.27 o 
  -2   3  16      135.15      157.41      6.14 o 
  -1   3  16       56.75       40.88      3.87 o 
   0   3  16        0.90        1.10      0.94 o 
   1   3  16        0.21        0.79      1.11 o 
   2   3  16      120.23      125.77      7.58 o 
   3   3  16      117.25      122.80     10.48 o 
   4   3  16       89.89       96.21      9.54 o 
   5   3  16       47.92       49.34      4.21 o 
   6   3  16       30.10       36.18      4.02 o 
   7   3  16       56.44       53.19      4.83 o 
   8   3  16       22.78       30.41      4.12 o 
   9   3  16        8.36        2.16      2.98 o 
  10   3  16       34.75       34.17      6.18 o 
  11   3  16       12.68        9.40      4.48 o 
 -11   4  16       12.21       12.59      2.80 o 
 -10   4  16        4.49        6.35      2.00 o 
  -9   4  16        5.20        7.67      2.18 o 
  -8   4  16       70.42       80.92      5.81 o 
  -7   4  16       26.01       12.33      4.30 o 
  -6   4  16        2.30        6.69      4.24 o 
  -5   4  16       14.22       16.68      4.30 o 
  -4   4  16       16.46       12.73      4.18 o 
  -3   4  16        1.21        3.30      3.40 o 
  -2   4  16        2.83        8.49      4.00 o 
  -1   4  16       12.86       19.35      4.29 o 
   0   4  16       10.56       17.29      1.48 o 
   1   4  16       12.00       10.96      2.18 o 
   2   4  16       57.51       66.66      4.26 o 
   3   4  16       11.06       11.74      2.84 o 
   4   4  16        0.02        1.14      2.33 o 
   5   4  16       74.68       88.67      5.92 o 
   6   4  16       18.95       26.78      5.17 o 
   7   4  16        0.02        2.89      2.91 o 
   8   4  16        5.36        2.57      3.83 o 
   9   4  16        0.26        2.72      3.52 o 
  -8   5  16        2.09       -2.41      3.35 o 
  -7   5  16       12.61        8.62      4.82 o 
  -6   5  16       18.84       18.19      5.35 o 
  -5   5  16        0.10       -1.53      3.89 o 
  -4   5  16       15.74       16.16      5.04 o 
  -3   5  16        1.77        7.40      4.30 o 
  -2   5  16       35.88       42.31      8.12 o 
  -1   5  16       10.62       10.89      4.56 o 
   0   5  16        0.18        1.00      1.39 o 
   1   5  16       11.02        8.80      2.34 o 
   2   5  16        5.38        2.41      2.35 o 
   3   5  16        1.73        2.82      2.60 o 
   4   5  16        3.48        3.57      3.51 o 
   5   5  16        0.00        0.93      2.82 o 
   6   5  16        0.14        1.58      3.03 o 
 -14   1  17       39.14       49.35      4.00 o 
 -13   1  17       87.58       93.44      5.02 o 
 -12   1  17      100.01       93.50      4.89 o 
 -11   1  17       14.51       11.67      2.28 o 
 -10   1  17       11.37        8.01      2.05 o 
  -9   1  17       24.97       25.27      2.62 o 
  -8   1  17       16.86       22.33      2.40 o 
  -7   1  17      126.76      123.86      3.93 o 
  -6   1  17      179.74      164.66      3.90 o 
  -5   1  17      820.99      765.94     10.43 o 
  -4   1  17      189.18      188.97      3.70 o 
  -3   1  17      231.05      216.70      4.15 o 
  -2   1  17      147.36      138.95      3.61 o 
  -1   1  17      512.05      485.70      7.66 o 
   0   1  17      289.92      289.62      4.80 o 
   1   1  17        8.10        8.30      1.33 o 
   2   1  17      138.33      133.99      3.70 o 
   3   1  17        0.51        1.40      1.35 o 
   4   1  17      139.33      134.90      6.96 o 
   5   1  17       23.72       24.58      2.33 o 
   6   1  17      737.14      735.23     12.70 o 
   7   1  17       19.58       20.16      2.41 o 
   8   1  17       27.89       26.21      4.20 o 
   9   1  17       20.20       20.90      3.75 o 
  10   1  17        0.43        2.49      2.68 o 
  11   1  17       78.46       86.79      6.75 o 
  12   1  17       35.64       33.30      5.03 o 
 -14   2  17       17.28       23.84      3.27 o 
 -13   2  17       10.57       13.55      2.82 o 
 -12   2  17        6.84       11.17      2.54 o 
 -11   2  17        0.44        1.91      1.97 o 
 -10   2  17        0.17        0.91      1.69 o 
  -9   2  17        2.52        2.12      1.66 o 
  -8   2  17        0.06        1.36      2.50 o 
  -7   2  17        4.25        4.12      1.13 o 
  -6   2  17       59.19       49.88      1.79 o 
  -5   2  17      545.98      562.80      9.45 o 
  -4   2  17      167.59      160.13      6.23 o 
  -3   2  17      116.62      102.01      2.51 o 
  -2   2  17       79.13       72.21      5.42 o 
  -1   2  17       56.98       63.98      4.10 o 
   0   2  17       73.61       82.26      3.30 o 
   1   2  17       59.98       62.55      3.07 o 
   2   2  17       15.75        8.71      1.55 o 
   3   2  17       81.80       90.71      5.45 o 
   4   2  17       29.04       34.68      2.54 o 
   5   2  17       20.16       18.24      3.74 o 
   6   2  17      150.58      146.01      5.81 o 
   8   2  17        0.12        2.40      4.71 o 
   9   2  17        3.93        4.39      3.02 o 
  10   2  17        8.03        8.44      3.38 o 
  11   2  17        0.08        3.23      3.27 o 
 -12   3  17       42.07       52.86      3.86 o 
 -11   3  17        0.94        0.21      2.56 o 
 -10   3  17        2.52       -2.43      3.34 o 
  -9   3  17        2.22        2.43      2.72 o 
  -8   3  17        7.96        8.34      3.20 o 
  -7   3  17       98.64       98.30      6.00 o 
  -6   3  17       28.72       28.57      3.79 o 
  -5   3  17        0.15       -2.16      2.16 o 
  -4   3  17       42.95       39.63      4.73 o 
  -3   3  17      155.69      138.66      7.10 o 
  -2   3  17       38.30       48.69      5.39 o 
  -1   3  17      409.36      405.11     10.89 o 
   0   3  17       31.99       34.09      1.81 o 
   1   3  17       77.04       71.87      3.92 o 
   2   3  17        0.03        2.11      2.09 o 
   3   3  17        0.32        0.26      1.75 o 
   4   3  17       39.44       32.29      3.45 o 
   5   3  17        3.08        5.10      2.43 o 
   6   3  17       40.28       39.41      4.33 o 
   7   3  17       86.11      104.94      6.46 o 
   8   3  17        0.58        2.45      3.62 o 
   9   3  17       34.94       35.75      4.68 o 
  10   3  17        5.75        5.10      3.50 o 
 -10   4  17       31.52       34.78      6.13 o 
  -9   4  17        2.51        0.18      3.92 o 
  -8   4  17      142.98      141.09      9.07 o 
  -7   4  17        5.32        4.74      4.04 o 
  -6   4  17        7.25       11.30      4.56 o 
  -5   4  17       26.60       29.66      5.46 o 
  -4   4  17       13.36       15.46      4.41 o 
  -3   4  17        5.07       -0.75      3.49 o 
  -2   4  17      177.11      177.73      9.26 o 
  -1   4  17       56.86       78.19      7.85 o 
   0   4  17       51.71       51.09      1.97 o 
   1   4  17      106.10       98.50      6.42 o 
   2   4  17      110.78      101.70      5.20 o 
   3   4  17       18.78       11.30      2.87 o 
   4   4  17        8.34        7.21      2.87 o 
   5   4  17        5.85        8.10      2.95 o 
   6   4  17       13.97       17.23      5.34 o 
   7   4  17        0.02       -0.03      2.91 o 
   8   4  17        0.70        1.27      3.15 o 
  -7   5  17        8.91        8.91      5.20 o 
  -6   5  17       45.88       53.88      9.04 o 
  -5   5  17       11.40       12.66      7.75 o 
  -4   5  17        1.77        6.46      4.44 o 
  -3   5  17       14.02       22.96      5.48 o 
  -2   5  17        3.54       -3.99      3.99 o 
  -1   5  17        3.73        0.65      7.38 o 
   0   5  17        6.65        8.36      4.56 o 
   1   5  17       22.34       23.03      2.82 o 
   2   5  17        0.61        1.87      3.04 o 
   3   5  17        0.03       -1.44      2.37 o 
   4   5  17        4.10        2.18      2.80 o 
   5   5  17       13.28       14.89      3.97 o 
 -14   0  18       37.40       42.25      5.46 o 
 -13   0  18       51.52       46.19      5.35 o 
 -12   0  18       24.22       18.42      4.04 o 
 -11   0  18       94.11       82.28      6.39 o 
 -10   0  18        0.56        3.69      2.87 o 
  -9   0  18        1.01        5.38      3.32 o 
  -8   0  18        0.79        1.48      2.35 o 
  -7   0  18     1032.86      959.75     24.53 o 
  -6   0  18        4.15        1.44      2.31 o 
  -5   0  18       52.38       40.21      4.04 o 
  -4   0  18       26.95       24.65      2.54 o 
  -3   0  18      335.29      339.01      6.56 o 
  -2   0  18      394.23      372.67      6.99 o 
  -1   0  18     1254.48     1234.43     25.85 o 
   0   0  18        5.46        8.68      1.47 o 
   1   0  18       28.10       29.64      2.45 o 
   2   0  18      293.13      268.11      6.20 o 
   3   0  18       24.29       18.82      2.03 o 
   4   0  18       61.01       57.82      3.19 o 
   5   0  18      201.94      176.45      5.14 o 
   6   0  18      485.21      502.33     10.47 o 
   7   0  18       31.43       32.10      3.98 o 
   8   0  18      239.95      237.04     18.09 o 
   9   0  18       18.23       12.22      5.32 o 
  10   0  18        3.03        2.27      2.95 o 
  11   0  18       19.07       17.64      5.33 o 
  12   0  18      132.61      106.64     53.89 o 
 -14   1  18        0.57        4.18      2.42 o 
 -13   1  18        5.02        3.90      2.23 o 
 -12   1  18        1.61        0.77      2.18 o 
 -11   1  18        0.06       -1.86      1.86 o 
 -10   1  18       70.62       68.23      5.04 o 
  -9   1  18      113.08       99.70      6.02 o 
  -8   1  18      117.13      110.21      4.24 o 
  -7   1  18        4.33        3.57      1.65 o 
  -6   1  18      194.62      194.27      5.00 o 
  -5   1  18       67.53       67.04      2.24 o 
  -4   1  18        5.77        4.03      1.00 o 
  -3   1  18      460.57      444.09      6.70 o 
  -2   1  18        2.92        3.40      1.03 o 
  -1   1  18       31.56       27.71      1.78 o 
   0   1  18      104.36       93.01      2.83 o 
   1   1  18       32.76       30.96      2.72 o 
   2   1  18        8.81        7.94      2.37 o 
   3   1  18        0.17       -0.58      1.32 o 
   4   1  18       36.64       32.77      2.78 o 
   5   1  18       14.30       15.28      1.85 o 
   6   1  18      171.85      173.94      7.92 o 
   7   1  18        0.28        0.21      1.12 o 
   8   1  18      116.85      114.65      4.02 o 
   9   1  18        1.75        6.82      9.16 o 
  10   1  18        3.75        6.50      9.21 o 
  11   1  18        3.04        3.16      5.15 o 
  12   1  18        0.04       -1.78      3.43 o 
 -13   2  18       33.93       47.55      4.61 o 
 -12   2  18       11.07        8.59      2.51 o 
 -11   2  18        4.59        6.36      2.26 o 
 -10   2  18       15.61       20.49      2.62 o 
  -9   2  18       20.18       23.17      2.47 o 
  -8   2  18       10.79       12.09      2.01 o 
  -7   2  18       85.91       90.45      3.84 o 
  -6   2  18      148.24      131.65      2.94 o 
  -5   2  18       13.50       13.01      1.05 o 
  -4   2  18        0.06       -0.05      0.50 o 
  -3   2  18       71.63       72.15      2.09 o 
  -2   2  18      132.69      134.84      3.23 o 
  -1   2  18      358.87      332.63      6.22 o 
   0   2  18      109.55      111.04      4.37 o 
   1   2  18        2.97        3.43      1.16 o 
   2   2  18        0.31       -0.34      1.28 o 
   3   2  18      130.88      137.60      4.53 o 
   4   2  18       68.39       62.60      3.24 o 
   5   2  18      608.37      608.84     22.37 o 
   6   2  18       39.80       45.81      6.17 o 
   7   2  18      118.65       96.88     14.70 o 
   8   2  18       28.96       28.23      5.55 o 
   9   2  18       12.77       16.29      3.82 o 
  10   2  18       94.86      117.46      8.68 o 
  11   2  18       19.01       16.30      4.08 o 
 -12   3  18        3.13       -1.17      2.12 o 
 -11   3  18        0.03       -1.46      1.88 o 
 -10   3  18        0.07        2.20      1.87 o 
  -9   3  18        1.68        1.97      1.61 o 
  -8   3  18       34.70       32.66      4.12 o 
  -7   3  18        0.57       -2.46      2.46 o 
  -6   3  18        9.41       11.68      3.11 o 
  -5   3  18       32.38       31.62      3.90 o 
  -4   3  18        0.33       -2.01      2.01 o 
  -3   3  18       50.90       41.38      4.10 o 
  -2   3  18       24.74       34.24      3.78 o 
  -1   3  18       53.82       53.29      5.75 o 
   0   3  18        2.35        2.26      0.96 o 
   1   3  18       48.08       42.11      3.03 o 
   2   3  18        0.13       -2.63      2.63 o 
   3   3  18        4.27        2.57      1.82 o 
   4   3  18       15.49       13.05      2.74 o 
   5   3  18        7.75       11.53      2.96 o 
   6   3  18        1.63        7.20      2.85 o 
   7   3  18        5.30       11.67      3.18 o 
   8   3  18        2.98        4.29      3.13 o 
   9   3  18        1.36        0.95      2.99 o 
  10   3  18        6.25       12.53      3.88 o 
 -10   4  18        1.06        8.86      6.64 o 
  -9   4  18        3.32        0.68      4.15 o 
  -8   4  18        2.74        3.11      1.60 o 
  -7   4  18       29.01       35.96      8.14 o 
  -6   4  18      144.81      171.01      7.92 o 
  -5   4  18        0.01        1.72      2.91 o 
  -4   4  18       18.72       24.02      3.85 o 
  -3   4  18        0.12       -0.64      2.49 o 
  -2   4  18       18.08       20.03      4.94 o 
  -1   4  18      124.11      128.51      9.12 o 
   0   4  18        1.67       -3.45      3.45 o 
   1   4  18       30.72       33.81      2.87 o 
   2   4  18       80.81       80.43      5.58 o 
   3   4  18       38.00       31.96      3.71 o 
   4   4  18        1.20       -2.33      2.33 o 
   5   4  18       53.25       44.14      4.61 o 
   6   4  18       58.75       63.04      6.63 o 
   7   4  18       25.75       35.41      4.49 o 
   8   4  18        6.26        3.07      3.26 o 
  -6   5  18       11.71       13.45      5.35 o 
  -5   5  18        4.99        6.40      4.68 o 
  -4   5  18        0.35       12.38      4.78 o 
  -3   5  18        0.87        1.15      3.99 o 
  -2   5  18        0.52       -2.99      4.80 o 
  -1   5  18       19.04        6.30      4.68 o 
   0   5  18       25.40       31.49      5.99 o 
   1   5  18       27.41       27.33      2.68 o 
   2   5  18        0.07        0.38      2.53 o 
   3   5  18        1.04        2.17      2.45 o 
   4   5  18        1.86       -1.66      2.83 o 
 -14   1  19       48.04       61.93      4.49 o 
 -13   1  19        0.39       -2.07      2.10 o 
 -12   1  19       13.63       13.07      2.67 o 
 -11   1  19       47.21       40.83      3.47 o 
 -10   1  19      137.67      129.45      5.11 o 
  -9   1  19       54.37       47.38      3.34 o 
  -8   1  19      196.25      187.54      5.77 o 
  -7   1  19        0.39        2.06      1.60 o 
  -6   1  19       15.89       17.63      2.25 o 
  -5   1  19      575.52      547.13      9.60 o 
  -4   1  19        2.72        0.98      0.98 o 
  -3   1  19     1029.35      989.44     13.09 o 
  -2   1  19      290.64      268.38      4.67 o 
  -1   1  19        3.98        2.29      1.13 o 
   0   1  19        0.43       -0.08      1.26 o 
   1   1  19      186.65      187.11      4.65 o 
   2   1  19        0.02       -0.02      1.52 o 
   3   1  19        2.21        2.42      1.46 o 
   4   1  19      588.98      555.23     12.92 o 
   5   1  19        6.64        8.88      1.56 o 
   6   1  19      121.67      115.82      5.83 o 
   7   1  19        0.07        1.27      1.38 o 
   8   1  19      105.18      109.09      5.10 o 
   9   1  19       78.13       80.50      7.32 o 
  10   1  19       65.25       49.24     14.76 o 
  11   1  19       47.56       42.42     13.85 o 
 -13   2  19        8.24       10.70      2.74 o 
 -12   2  19        8.66       10.27      2.47 o 
 -11   2  19        1.76        1.33      2.04 o 
 -10   2  19        9.50        7.96      2.17 o 
  -9   2  19        5.40        2.06      1.76 o 
  -8   2  19        5.38        5.07      1.97 o 
  -7   2  19       13.58       12.19      1.83 o 
  -6   2  19       54.10       53.75      1.75 o 
  -5   2  19       13.86       11.02      0.86 o 
  -4   2  19        4.05        4.64      1.13 o 
  -3   2  19        0.49        0.23      0.73 o 
  -2   2  19      161.08      166.90      3.92 o 
  -1   2  19       22.90       23.50      1.71 o 
   0   2  19        0.83        1.47      1.10 o 
   1   2  19       25.22       18.06      2.15 o 
   2   2  19       16.75       15.88      1.90 o 
   3   2  19       33.38       36.45      2.80 o 
   4   2  19       34.51       29.85      2.92 o 
   5   2  19        0.90        1.71      1.56 o 
   6   2  19        3.54        3.90      1.77 o 
   7   2  19        1.78       -2.32      2.43 o 
   8   2  19       64.40       64.89      9.70 o 
   9   2  19        4.75        5.91      3.94 o 
  10   2  19        5.08        6.65      3.37 o 
 -12   3  19       19.62       19.29      3.60 o 
 -11   3  19       35.12       32.67      2.97 o 
 -10   3  19       61.42       74.43      4.01 o 
  -9   3  19        4.06        6.96      3.78 o 
  -8   3  19      172.89      158.31      8.93 o 
  -7   3  19        9.26       18.53      3.55 o 
  -6   3  19       12.07        7.18      2.97 o 
  -5   3  19        0.21       -2.22      2.22 o 
  -4   3  19        0.95       -1.05      3.55 o 
  -3   3  19       72.02       79.90      6.48 o 
  -2   3  19      367.96      356.36     11.67 o 
  -1   3  19        0.08       -2.51      2.61 o 
   0   3  19        0.14       -0.86      1.25 o 
   1   3  19      116.23      114.42      9.89 o 
   2   3  19       88.95       82.53      4.08 o 
   3   3  19       48.36       46.27      7.88 o 
   4   3  19      298.27      279.87      8.93 o 
   5   3  19       54.06       62.03      4.94 o 
   6   3  19       19.21       23.08      3.70 o 
   7   3  19        0.73        1.24      3.08 o 
   8   3  19        0.07        0.49      2.96 o 
   9   3  19       26.15       33.61      4.83 o 
  -9   4  19        0.40       -2.20      3.72 o 
  -8   4  19        0.03       -0.11      1.36 o 
  -7   4  19        8.35       13.23      3.74 o 
  -6   4  19       13.20       23.76      4.25 o 
  -5   4  19        0.08        3.73      4.88 o 
  -4   4  19       27.23       26.58      4.15 o 
  -3   4  19       74.84       76.66      7.75 o 
  -2   4  19      106.54      126.28      9.74 o 
  -1   4  19       13.45       16.28      4.44 o 
   0   4  19       11.94       13.28      4.35 o 
   1   4  19       66.04       65.64      3.77 o 
   2   4  19       17.10       18.54      3.24 o 
   3   4  19        0.75       -1.85      2.09 o 
   4   4  19        1.99        5.15      3.05 o 
   5   4  19       39.31       41.26      4.49 o 
   6   4  19        0.81        1.00      2.98 o 
   7   4  19        4.54        3.29      3.18 o 
  -5   5  19        7.67        6.28      4.96 o 
  -4   5  19        4.95        5.68      4.82 o 
  -3   5  19        2.38        6.19      4.52 o 
  -2   5  19        0.33        3.11      4.56 o 
  -1   5  19        4.59        7.10      7.57 o 
   0   5  19        3.16        3.54      4.43 o 
   1   5  19        2.36       -2.23      7.38 o 
   2   5  19        4.49        1.01      3.63 o 
   3   5  19       14.87       19.12      3.58 o 
 -13   0  20        1.40        5.22      3.52 o 
 -12   0  20       78.26       54.44      7.20 o 
 -11   0  20       36.17       35.48      8.12 o 
 -10   0  20       12.44        7.03      3.10 o 
  -9   0  20      171.04      168.78      8.09 o 
  -8   0  20      135.62      127.78     13.10 o 
  -7   0  20       79.23       74.20      5.57 o 
  -6   0  20        0.11        1.52      4.61 o 
  -5   0  20      561.32      524.49     21.04 o 
  -4   0  20        1.51        2.03      2.35 o 
  -3   0  20     2028.10     1962.32     37.15 o 
  -2   0  20      383.35      373.11      9.36 o 
  -1   0  20       69.43       58.18      4.82 o 
   0   0  20       55.48       54.15      3.46 o 
   1   0  20        7.18        3.69      1.84 o 
   2   0  20      120.77      125.45      4.71 o 
   3   0  20       36.71       33.24      4.48 o 
   4   0  20      224.18      222.00      6.93 o 
   5   0  20       67.51       80.50      6.40 o 
   6   0  20      192.03      214.96      6.95 o 
   7   0  20       13.04       16.56      2.65 o 
   8   0  20      596.29      550.31     17.84 o 
   9   0  20      113.64      126.10      8.41 o 
  10   0  20       23.60       17.92      6.66 o 
  11   0  20       22.69       21.21     13.01 o 
 -13   1  20        2.01        7.91      2.72 o 
 -12   1  20        0.07       -0.64      2.18 o 
 -11   1  20        4.71        4.28      2.24 o 
 -10   1  20       26.51       27.56      2.90 o 
  -9   1  20        2.11        0.18      1.78 o 
  -8   1  20        0.16        1.14      1.76 o 
  -7   1  20      125.93      113.95      4.47 o 
  -6   1  20       18.88       18.38      2.21 o 
  -5   1  20      272.75      258.75      6.53 o 
  -4   1  20       21.39       16.53      1.64 o 
  -3   1  20       34.98       35.05      2.13 o 
  -2   1  20       19.51       22.27      1.97 o 
  -1   1  20      240.64      235.85      4.52 o 
   0   1  20      174.28      168.11      4.68 o 
   1   1  20       13.92       12.93      1.52 o 
   2   1  20        1.74        2.16      1.27 o 
   3   1  20      137.34      137.23      3.85 o 
   4   1  20      234.27      222.81      5.00 o 
   5   1  20        5.69       10.51      1.69 o 
   6   1  20        0.28        1.23      1.32 o 
   7   1  20        6.89        5.08      1.81 o 
   8   1  20        0.06       68.29     17.35 o 
   9   1  20        1.88        4.86      5.71 o 
  10   1  20        2.35        7.14      4.18 o 
 -12   2  20       19.25       21.27      3.69 o 
 -11   2  20        0.56        1.98      1.98 o 
 -10   2  20        8.62       12.58      2.37 o 
  -9   2  20       39.90       42.33      3.28 o 
  -8   2  20       87.44       89.00      4.52 o 
  -7   2  20       54.07       53.54      3.00 o 
  -6   2  20       15.32       11.07      1.29 o 
  -5   2  20       36.50       43.27      3.05 o 
  -4   2  20       68.78       73.39      3.29 o 
  -3   2  20       38.80       39.09      1.74 o 
  -2   2  20        6.05        5.61      1.13 o 
  -1   2  20      113.97      112.59      3.38 o 
   0   2  20        2.45        4.56      1.61 o 
   1   2  20      146.76      136.04      5.17 o 
   2   2  20       48.34       56.42      3.50 o 
   3   2  20        1.15        0.59      1.41 o 
   4   2  20       88.91      101.84      6.07 o 
   5   2  20        7.17        4.30      2.03 o 
   6   2  20       13.96       14.64      2.49 o 
   7   2  20        0.05       -1.18      3.94 o 
   8   2  20       19.47       22.53      4.21 o 
   9   2  20      127.96      128.92      7.96 o 
  10   2  20       31.06       34.00      5.99 o 
 -11   3  20        2.03        2.50      2.37 o 
 -10   3  20       29.10       24.75      4.48 o 
  -9   3  20       25.42       29.22      5.08 o 
  -8   3  20        4.95        6.89      4.04 o 
  -7   3  20        0.09       -1.85      3.10 o 
  -6   3  20       68.15       57.40      5.11 o 
  -5   3  20        0.24       -1.34      2.46 o 
  -4   3  20       38.19       32.26      3.90 o 
  -3   3  20      107.69      111.24      6.58 o 
  -2   3  20        5.73       10.58      2.93 o 
  -1   3  20        2.28        4.63      3.57 o 
   0   3  20        4.63        7.89      1.52 o 
   1   3  20        0.04       -1.37      1.37 o 
   2   3  20       15.93       13.94      2.21 o 
   3   3  20       65.80       74.81      8.70 o 
   4   3  20       11.60       14.65      2.54 o 
   5   3  20        0.78        0.66      2.62 o 
   6   3  20       12.70        9.27      3.25 o 
   7   3  20       58.09       60.21      5.93 o 
   8   3  20        0.38       -0.67      3.58 o 
  -9   4  20       34.72       32.01      5.67 o 
  -8   4  20       11.72       10.97      3.80 o 
  -7   4  20       14.07       16.82      4.78 o 
  -6   4  20        6.88        5.89      3.40 o 
  -5   4  20        0.51        0.25      2.98 o 
  -4   4  20        3.52        8.38      3.52 o 
  -3   4  20        0.43        1.58      3.20 o 
  -2   4  20        2.27        3.14      2.94 o 
  -1   4  20       13.29       12.18      5.57 o 
   0   4  20        0.10        2.53      5.91 o 
   1   4  20        7.76        9.39      4.13 o 
   2   4  20        1.78        1.43      2.16 o 
   3   4  20        8.87        8.88      2.95 o 
   4   4  20       10.58       15.85      5.40 o 
   5   4  20       22.27       27.25      4.03 o 
   6   4  20       23.27       28.62      4.25 o 
  -3   5  20        9.99        6.31      7.94 o 
  -2   5  20       38.18       44.25      7.03 o 
  -1   5  20       22.15       19.93      5.48 o 
   0   5  20        2.33        7.17     14.21 o 
   1   5  20        0.67       -3.99      3.99 o 
 -13   1  21        4.02        2.06      2.40 o 
 -12   1  21        1.07        0.78      2.24 o 
 -11   1  21       68.49       71.27      4.45 o 
 -10   1  21       89.92       87.21      4.72 o 
  -9   1  21       54.87       57.16      4.53 o 
  -8   1  21       56.35       56.74      3.75 o 
  -7   1  21      101.10       90.84      4.31 o 
  -6   1  21        4.44        4.17      1.70 o 
  -5   1  21      104.57      114.42      4.24 o 
  -4   1  21      467.62      445.91      8.30 o 
  -3   1  21      419.95      404.49      7.72 o 
  -2   1  21       25.37       21.39      2.40 o 
  -1   1  21       46.91       46.45      2.34 o 
   0   1  21        1.04        3.39      1.22 o 
   1   1  21      162.06      156.90      4.39 o 
   2   1  21        4.35        5.42      1.59 o 
   3   1  21      321.24      324.85      6.87 o 
   4   1  21        0.70        0.70      1.47 o 
   5   1  21      110.86      108.09      5.82 o 
   6   1  21       40.09       42.71      4.81 o 
   7   1  21       12.64       15.64      2.30 o 
   8   1  21      509.57      523.35     14.63 o 
   9   1  21       35.07       31.11      5.38 o 
  10   1  21        6.64        2.78      5.11 o 
 -12   2  21        0.61       -1.17      2.24 o 
 -11   2  21        0.10       -0.24      1.93 o 
 -10   2  21        5.67        8.88      2.88 o 
  -9   2  21        1.22        1.06      1.67 o 
  -8   2  21       28.96       32.99      2.70 o 
  -7   2  21        7.96        5.88      2.56 o 
  -6   2  21       28.31       24.52      1.97 o 
  -5   2  21       37.40       34.14      1.47 o 
  -4   2  21       45.78       44.79      2.08 o 
  -3   2  21        1.81        1.18      0.97 o 
  -2   2  21        1.87        1.19      1.40 o 
  -1   2  21       34.38       45.16      4.23 o 
   0   2  21       15.05       15.12      2.04 o 
   1   2  21       50.06       49.37      4.77 o 
   2   2  21        7.65       11.12      1.82 o 
   3   2  21        4.27        2.83      1.53 o 
   4   2  21        1.77        3.25      1.55 o 
   5   2  21        7.70       12.30      2.16 o 
   6   2  21        3.36        1.57      2.69 o 
   7   2  21        1.94       -2.63      2.63 o 
   8   2  21        0.23        0.76      4.35 o 
   9   2  21        0.14       -2.02      9.44 o 
 -10   3  21       37.66       39.03      6.03 o 
  -9   3  21        8.13       14.11      4.41 o 
  -8   3  21       12.08       12.89      4.25 o 
  -7   3  21        0.21        2.36      3.27 o 
  -6   3  21       15.51        8.24      9.23 o 
  -5   3  21        0.75        3.07      4.06 o 
  -4   3  21       21.62       29.44      4.68 o 
  -3   3  21       21.79       20.74      3.67 o 
  -2   3  21        0.32        0.13      2.54 o 
  -1   3  21      141.91      131.57      6.18 o 
   0   3  21       55.11       67.20      7.72 o 
   1   3  21        0.84       -1.70      1.70 o 
   2   3  21       37.48       51.62      3.62 o 
   3   3  21       18.02       18.86      3.40 o 
   4   3  21        4.29        5.74      2.68 o 
   5   3  21        3.91        5.64      2.88 o 
   6   3  21        7.37        5.33      3.13 o 
   7   3  21        2.06        5.78      3.20 o 
   8   3  21       14.89       17.37      3.90 o 
  -8   4  21       20.86       14.95      4.96 o 
  -7   4  21        3.18       -0.72      4.15 o 
  -6   4  21       12.14       17.10      4.82 o 
  -5   4  21       10.18        1.81      3.02 o 
  -4   4  21        9.81       13.16      3.85 o 
  -3   4  21       11.26       10.14      3.36 o 
  -2   4  21       61.26       68.67      7.94 o 
  -1   4  21        8.35        9.38      3.79 o 
   0   4  21        6.68        3.72      3.95 o 
   1   4  21        1.51        2.05      2.75 o 
   2   4  21       32.81       31.91      3.95 o 
   3   4  21        1.55        1.61      2.41 o 
   4   4  21        0.03        0.13      2.53 o 
   5   4  21        0.63        0.81      3.29 o 
 -12   0  22       75.41       86.18      7.29 o 
 -11   0  22       33.92       30.64      4.82 o 
 -10   0  22      374.18      362.06     16.80 o 
  -9   0  22        0.24        2.01      2.84 o 
  -8   0  22       59.00       45.48      4.82 o 
  -7   0  22      117.59      101.66      6.46 o 
  -6   0  22      532.41      554.45     16.56 o 
  -5   0  22        5.92        6.70      2.77 o 
  -4   0  22        7.50        2.62      3.32 o 
  -3   0  22      421.12      414.05     15.42 o 
  -2   0  22       36.31       36.25      3.16 o 
  -1   0  22      927.20      918.82     19.39 o 
   0   0  22        2.66        6.33      1.96 o 
   1   0  22       66.75       66.72      4.17 o 
   2   0  22      133.90      137.69      8.53 o 
   3   0  22       54.21       67.84      4.16 o 
   4   0  22       52.54       57.32      4.02 o 
   5   0  22        2.98        1.45      2.56 o 
   6   0  22        0.73        2.44      2.06 o 
   7   0  22      142.48      155.24     10.34 o 
   8   0  22      391.02      401.78     21.22 o 
   9   0  22        9.83       14.44      4.23 o 
 -12   1  22        5.07        4.42      2.50 o 
 -11   1  22        1.37        3.05      2.38 o 
 -10   1  22        7.98        8.97      2.40 o 
  -9   1  22        7.13        6.60      2.13 o 
  -8   1  22        0.25       -1.43      1.80 o 
  -7   1  22       39.07       32.04      2.95 o 
  -6   1  22       14.57       10.39      2.06 o 
  -5   1  22        2.44        2.55      1.66 o 
  -4   1  22        0.01        0.45      1.28 o 
  -3   1  22       12.12       11.76      1.72 o 
  -2   1  22       80.05       68.20      3.04 o 
  -1   1  22       80.37       83.84      3.98 o 
   0   1  22        3.09        2.09      1.32 o 
   1   1  22        0.09        1.23      1.30 o 
   2   1  22      119.98      117.73      4.68 o 
   3   1  22       14.90       14.71      2.72 o 
   4   1  22        0.51        0.06      1.47 o 
   5   1  22        4.66        1.34      1.49 o 
   6   1  22        2.43        3.82      1.58 o 
   7   1  22        7.19        7.87      2.06 o 
   8   1  22        0.27        8.52      3.20 o 
   9   1  22        1.67        3.82      3.94 o 
 -11   2  22        6.72        5.86      2.34 o 
 -10   2  22       97.82      105.75      4.98 o 
  -9   2  22        5.85        8.54      2.14 o 
  -8   2  22        4.73        6.48      1.86 o 
  -7   2  22       25.67       23.22      2.24 o 
  -6   2  22      112.12      107.19      3.83 o 
  -5   2  22       49.17       53.40      2.20 o 
  -4   2  22        1.59        2.78      1.08 o 
  -3   2  22       27.85       32.40      2.46 o 
  -2   2  22      129.06      113.36      4.66 o 
  -1   2  22        0.01       -1.51      1.51 o 
   0   2  22      155.13      146.53      8.31 o 
   1   2  22      100.44       99.97      4.80 o 
   2   2  22       69.23       78.09      6.33 o 
   3   2  22       57.35       49.83      4.95 o 
   4   2  22      306.91      296.09      7.98 o 
   5   2  22        4.98        8.17      2.22 o 
   6   2  22       69.68       62.50      7.98 o 
   7   2  22      106.94       89.73     16.63 o 
   8   2  22       23.89       31.06     12.37 o 
 -10   3  22        9.57        7.08      3.33 o 
  -9   3  22        0.00        8.79      4.30 o 
  -8   3  22       13.89       14.46      6.28 o 
  -7   3  22        5.52        3.86      5.72 o 
  -6   3  22        2.63        8.58      4.15 o 
  -5   3  22        0.23       -3.10      3.10 o 
  -4   3  22        2.31        5.09      3.46 o 
  -3   3  22        2.06        1.50      3.35 o 
  -2   3  22       41.35       46.94      6.09 o 
  -1   3  22        1.43        1.88      2.60 o 
   0   3  22        3.90        2.57      2.81 o 
   1   3  22        6.33        5.45      2.89 o 
   2   3  22        0.21       -1.13      2.00 o 
   3   3  22       23.53       18.03      3.96 o 
   4   3  22       27.95       26.92      3.14 o 
   5   3  22        1.12        2.02      3.14 o 
   6   3  22       28.69       34.64      4.29 o 
   7   3  22        0.19        2.05      2.99 o 
  -7   4  22        7.83        7.50      4.78 o 
  -6   4  22        0.26       -0.41      4.24 o 
  -5   4  22       21.73       20.34      8.49 o 
  -4   4  22       11.47       22.57      5.41 o 
  -3   4  22        0.09        6.98      3.20 o 
  -2   4  22       73.61       81.69      8.79 o 
  -1   4  22       27.04       30.39      4.37 o 
   0   4  22        6.94        4.36      4.60 o 
   1   4  22       33.39       47.10      6.79 o 
   2   4  22        2.41        0.20      1.97 o 
   3   4  22        4.01        5.08      2.85 o 
   4   4  22        3.24        3.77      2.74 o 
 -12   1  23        8.06        6.76      2.58 o 
 -11   1  23       39.53       28.99      3.33 o 
 -10   1  23       44.35       51.79      3.93 o 
  -9   1  23       16.11       14.84      3.27 o 
  -8   1  23        6.22        6.44      2.08 o 
  -7   1  23       34.18       36.98      3.52 o 
  -6   1  23      131.47      140.99     10.76 o 
  -5   1  23       16.77       21.49      3.70 o 
  -4   1  23       35.83       34.43      2.94 o 
  -3   1  23      201.17      190.84      4.95 o 
  -2   1  23       10.95       10.36      1.72 o 
  -1   1  23       35.18       35.26      2.43 o 
   0   1  23       75.04       71.04      2.99 o 
   1   1  23      136.25      139.77      3.95 o 
   2   1  23        1.29        2.00      1.33 o 
   3   1  23        7.09        7.29      1.82 o 
   4   1  23       35.35       40.13      2.87 o 
   5   1  23       31.90       37.53      5.20 o 
   6   1  23       40.47       43.34      5.37 o 
   7   1  23       73.34       94.33      6.93 o 
   8   1  23       79.96       83.08      6.45 o 
 -11   2  23        1.62        0.97      2.18 o 
 -10   2  23       22.63       23.28      3.68 o 
  -9   2  23        0.99        4.76      1.73 o 
  -8   2  23       47.48       40.86      2.83 o 
  -7   2  23       18.06       14.52      3.44 o 
  -6   2  23       11.05       10.82      1.55 o 
  -5   2  23       75.78       72.10      3.44 o 
  -4   2  23        1.69        2.32      1.08 o 
  -3   2  23       32.62       33.78      2.20 o 
  -2   2  23        7.75       11.09      1.89 o 
  -1   2  23        6.15        5.73      2.39 o 
   0   2  23       14.13       10.78      2.17 o 
   1   2  23        3.16        2.61      2.09 o 
   2   2  23       35.65       33.41      3.01 o 
   3   2  23        0.94        0.52      1.57 o 
   4   2  23       12.24       12.95      2.14 o 
   5   2  23       70.64       76.25      7.41 o 
   6   2  23        0.11       -3.33      3.33 o 
   7   2  23        1.69        4.87      3.81 o 
   8   2  23       15.83       19.06      4.96 o 
  -9   3  23       11.25        8.55      3.31 o 
  -8   3  23        0.50       -1.44      3.46 o 
  -7   3  23        1.67        3.49      3.46 o 
  -6   3  23       10.67       14.43      2.34 o 
  -5   3  23       52.44       58.50      6.46 o 
  -4   3  23       29.66       42.67      5.83 o 
  -3   3  23        2.97        4.54      3.52 o 
  -2   3  23       35.93       38.42      5.41 o 
  -1   3  23       14.36       19.63      4.30 o 
   0   3  23        2.93        5.15      2.56 o 
   1   3  23       13.47       10.68      2.35 o 
   2   3  23        7.83        9.95      2.77 o 
   3   3  23        4.34       10.62      3.38 o 
   4   3  23        2.86        2.42      3.19 o 
   5   3  23        0.52       -1.71      3.10 o 
   6   3  23       44.39       50.21     11.81 o 
  -5   4  23       19.29       17.91      4.94 o 
  -4   4  23       50.39       55.16      6.92 o 
  -3   4  23       34.25       25.22      5.48 o 
  -2   4  23       15.00       11.89      8.86 o 
  -1   4  23        8.25        7.31      4.06 o 
   0   4  23       19.94       11.67      8.49 o 
   1   4  23       10.95        8.04      5.54 o 
   2   4  23        0.00       -2.44      2.44 o 
 -11   0  24      101.43      125.39     12.37 o 
 -10   0  24       63.45       50.36      5.83 o 
  -9   0  24        0.27       -2.61      2.61 o 
  -8   0  24       24.91       21.94      3.99 o 
  -7   0  24        5.32        5.02      2.93 o 
  -6   0  24       13.66       16.71      4.43 o 
  -5   0  24        0.17        3.03      2.95 o 
  -4   0  24      150.56      153.55      7.41 o 
  -3   0  24      702.10      688.18     19.44 o 
  -2   0  24      333.25      314.64      9.01 o 
  -1   0  24       49.83       47.50      3.85 o 
   0   0  24        5.61        3.73      2.17 o 
   1   0  24      122.53      133.80      5.68 o 
   2   0  24      128.60      129.56      6.70 o 
   3   0  24        4.38        2.84      3.37 o 
   4   0  24       59.95       62.21      4.30 o 
   5   0  24       58.58       50.75      4.05 o 
   6   0  24        7.74        4.99      2.45 o 
   7   0  24        0.27        1.46      3.13 o 
   8   0  24      266.67      284.48     12.64 o 
 -11   1  24        0.91        2.40      2.66 o 
 -10   1  24        1.93        2.16      2.23 o 
  -9   1  24        0.60       -0.62      2.13 o 
  -8   1  24        5.82        3.74      2.10 o 
  -7   1  24        0.11        0.19      1.78 o 
  -6   1  24        8.17        5.18      1.99 o 
  -5   1  24       21.30       23.92      2.66 o 
  -4   1  24       25.75       27.05      2.33 o 
  -3   1  24       22.09       25.41      2.28 o 
  -2   1  24        0.85       -1.13      1.31 o 
  -1   1  24      209.84      216.30      5.48 o 
   0   1  24       45.54       42.26      2.53 o 
   1   1  24      109.33      110.30      3.67 o 
   2   1  24        0.01       -0.33      1.36 o 
   3   1  24      137.14      134.88      4.11 o 
   4   1  24       12.46       12.60      1.86 o 
   5   1  24       15.32       16.77      2.03 o 
   6   1  24        2.25       -0.29      1.70 o 
   7   1  24        1.66        2.14      2.98 o 
   8   1  24       21.81       22.57      3.39 o 
 -10   2  24      101.96       97.00      4.73 o 
  -9   2  24        1.27        0.21      1.71 o 
  -8   2  24       49.11       50.38      3.14 o 
  -7   2  24       17.46       25.74      2.13 o 
  -6   2  24       15.03       17.35      2.98 o 
  -5   2  24       17.59       19.16      1.58 o 
  -4   2  24        6.91       10.13      1.35 o 
  -3   2  24        9.45        9.83      1.55 o 
  -2   2  24       19.27       22.18      2.65 o 
  -1   2  24       10.13       12.41      2.84 o 
   0   2  24        4.08        2.87      2.00 o 
   1   2  24      197.72      218.20      7.33 o 
   2   2  24       31.38       26.68      2.72 o 
   3   2  24       44.02       34.79      3.06 o 
   4   2  24        0.82       -1.70      1.70 o 
   5   2  24       11.20       19.64      3.12 o 
   6   2  24       70.55       70.37     14.30 o 
   7   2  24        0.89        5.80      3.98 o 
  -8   3  24        5.62       11.20      3.89 o 
  -7   3  24       12.81        3.81      4.30 o 
  -6   3  24       32.12       35.37      2.62 o 
  -5   3  24        3.15        2.00      1.38 o 
  -4   3  24        7.74        3.94      3.89 o 
  -3   3  24        1.89        5.80      3.72 o 
  -2   3  24        0.46        5.76      3.81 o 
  -1   3  24        0.08        2.64      3.37 o 
   0   3  24        0.90        1.12      1.62 o 
   1   3  24       16.23       17.77      3.73 o 
   2   3  24        0.69        3.40      2.07 o 
   3   3  24        1.16        1.19      2.26 o 
   4   3  24       23.43       25.10      3.60 o 
   5   3  24        1.27        3.81      3.31 o 
  -3   4  24        7.43       10.13      4.35 o 
  -2   4  24       23.08       23.66      5.50 o 
  -1   4  24        0.02        1.81      6.80 o 
   0   4  24       15.45       20.21      4.98 o 
 -10   1  25       28.47       25.60      3.25 o 
  -9   1  25       10.04       12.91      2.72 o 
  -8   1  25      117.53      128.79      5.48 o 
  -7   1  25       32.72       33.23      3.15 o 
  -6   1  25       95.75       95.86      4.75 o 
  -5   1  25        0.69        0.94      1.76 o 
  -4   1  25        0.22        0.79      1.41 o 
  -3   1  25        1.21        2.63      1.55 o 
  -2   1  25        0.30        0.15      1.49 o 
  -1   1  25      113.57      115.35      4.89 o 
   0   1  25      213.84      220.49      5.24 o 
   1   1  25        6.21        8.49      1.69 o 
   2   1  25       46.45       52.62      3.37 o 
   3   1  25       45.54       39.90      2.80 o 
   4   1  25        0.77        0.30      1.50 o 
   5   1  25       35.16       40.78      2.80 o 
   6   1  25       22.44       23.00      2.74 o 
   7   1  25       42.30       44.99      5.64 o 
  -9   2  25        3.96        7.49      2.40 o 
  -8   2  25        1.54        1.76      1.86 o 
  -7   2  25        3.26        2.92      2.88 o 
  -6   2  25       23.95       26.48      2.15 o 
  -5   2  25        1.11        1.02      1.41 o 
  -4   2  25       24.23       30.23      3.27 o 
  -3   2  25        0.00        0.03      1.21 o 
  -2   2  25        8.15        8.66      2.19 o 
  -1   2  25        0.02        1.14      1.82 o 
   0   2  25        0.00       -1.74      1.74 o 
   1   2  25        8.12        8.42      1.97 o 
   2   2  25        1.33        2.64      1.85 o 
   3   2  25        0.89       -2.26      2.26 o 
   4   2  25       28.16       32.15      3.74 o 
   5   2  25        5.83        2.56      2.65 o 
   6   2  25        3.63        3.41      2.81 o 
  -7   3  25        0.14        0.01      5.35 o 
  -6   3  25        3.99        5.25      4.07 o 
  -5   3  25        4.14        2.47      2.03 o 
  -4   3  25       39.05       33.88      5.57 o 
  -3   3  25       39.57       48.17      6.12 o 
  -2   3  25       21.76       19.83      7.38 o 
  -1   3  25       18.89       18.78      4.61 o 
   0   3  25       15.89       13.99      2.99 o 
   1   3  25       34.36       36.42      4.32 o 
   2   3  25        1.21        3.83      2.27 o 
   3   3  25       18.70       17.11      3.13 o 
 -10   0  26        0.45        4.01      4.06 o 
  -9   0  26        7.01        5.85      5.54 o 
  -8   0  26       51.63       54.83      5.83 o 
  -7   0  26       44.60       35.80      4.78 o 
  -6   0  26       28.41       28.49      5.35 o 
  -5   0  26       49.96       53.96      5.31 o 
  -4   0  26      228.96      227.16      9.56 o 
  -3   0  26       31.81       29.15      4.43 o 
  -2   0  26        0.10       -0.70      1.98 o 
  -1   0  26       36.20       42.46      4.61 o 
   0   0  26       73.93       87.80      8.86 o 
   1   0  26      172.66      176.09      6.89 o 
   2   0  26       22.56       20.04      5.25 o 
   3   0  26      291.25      303.78     14.89 o 
   4   0  26       28.06       26.15      3.40 o 
   5   0  26        1.63        0.76      2.37 o 
   6   0  26       15.61       21.39      4.54 o 
  -9   1  26        0.29        1.01      2.16 o 
  -8   1  26       10.50        6.23      2.32 o 
  -7   1  26        0.58        0.99      1.86 o 
  -6   1  26        0.16       -0.19      1.90 o 
  -5   1  26        0.10       -1.72      1.72 o 
  -4   1  26       28.20       35.53      3.61 o 
  -3   1  26       88.62       80.94      4.05 o 
  -2   1  26       19.37       20.02      2.28 o 
  -1   1  26        0.06       -0.72      1.81 o 
   0   1  26        4.44        5.47      1.73 o 
   1   1  26       30.65       30.16      2.41 o 
   2   1  26       71.75       72.85      3.52 o 
   3   1  26        0.32       -0.04      1.49 o 
   4   1  26        7.68       10.10      1.91 o 
   5   1  26        0.14       -0.69      1.59 o 
   6   1  26       27.79       23.62      5.61 o 
  -8   2  26        3.30        7.21      3.48 o 
  -7   2  26        0.91       -2.36      2.75 o 
  -6   2  26        6.80        4.62      2.94 o 
  -5   2  26       15.06       15.97      1.48 o 
  -4   2  26        5.83        4.82      1.33 o 
  -3   2  26        2.23       -0.37      1.22 o 
  -2   2  26       15.15       18.12      2.51 o 
  -1   2  26      116.67      123.53      5.51 o 
   0   2  26       18.92       17.92      3.15 o 
   1   2  26        0.70       -0.30      1.67 o 
   2   2  26        7.73        6.56      1.89 o 
   3   2  26       27.93       27.81      2.69 o 
   4   2  26        1.37        3.41      2.20 o 
  -5   3  26        8.75        9.18      4.77 o 
  -4   3  26       33.28       38.11      6.63 o 
  -3   3  26        2.81        3.35      3.99 o 
  -2   3  26       27.55       26.57      5.23 o 
  -1   3  26        1.12        7.28      3.89 o 
   0   3  26        3.33        6.84      2.87 o 
   1   3  26       33.96       38.15      6.45 o 
   2   3  26        3.91        0.28      2.25 o 
  -8   1  27       55.89       62.55      4.22 o 
  -7   1  27        0.10       -0.82      1.95 o 
  -6   1  27        6.98        2.72      2.09 o 
  -5   1  27        1.20        1.92      1.93 o 
  -4   1  27        1.63       -1.10      2.14 o 
  -3   1  27       74.97       71.52      6.12 o 
  -2   1  27       47.99       51.58      3.24 o 
  -1   1  27      222.95      207.07      5.78 o 
   0   1  27       23.49       22.88      2.47 o 
   1   1  27       15.72       19.50      2.16 o 
   2   1  27       24.61       26.28      2.51 o 
   3   1  27       31.17       34.50      2.70 o 
   4   1  27       43.60       50.91      3.15 o 
  -7   2  27       13.59       18.09      3.84 o 
  -6   2  27       14.24        5.32      3.43 o 
  -5   2  27       15.32       15.29      2.55 o 
  -4   2  27        0.05       -0.65      1.12 o 
  -3   2  27       94.40       88.65      5.53 o 
  -2   2  27        2.48        1.64      1.45 o 
  -1   2  27       43.08       40.37      2.83 o 
   0   2  27       11.23       12.77      2.02 o 
   1   2  27       18.89       21.53      2.16 o 
   2   2  27        0.00       -0.72      1.98 o 
   3   2  27        9.88        8.24      2.17 o 
  -7   0  28        0.05        1.97      2.99 o 
  -6   0  28        6.48        4.95      3.19 o 
  -5   0  28        5.41        5.58      5.72 o 
  -4   0  28       43.18       35.61      4.78 o 
  -3   0  28       33.75       28.63      4.61 o 
  -2   0  28       58.36       52.01      5.32 o 
  -1   0  28       51.84       46.07      4.25 o 
   0   0  28       56.65       58.48      6.49 o 
   1   0  28        0.24        3.73      2.54 o 
   2   0  28      116.06      124.27      6.32 o 
   3   0  28      124.06      116.99      6.36 o 
   4   0  28        4.91        6.27      2.75 o 
  -7   1  28        6.35        4.83      2.28 o 
  -6   1  28        9.02        6.70      2.38 o 
  -5   1  28        4.93        6.84      2.24 o 
  -4   1  28        0.10       -0.63      2.09 o 
  -3   1  28       13.72       15.34      2.53 o 
  -2   1  28        0.56        0.29      1.68 o 
  -1   1  28       32.75       39.33      3.00 o 
   0   1  28        5.03        4.33      1.90 o 
   1   1  28        0.72        0.75      1.62 o 
   2   1  28        1.18       -0.66      2.05 o 
   3   1  28        0.59       -0.38      1.67 o 
  -5   2  28        4.92        6.41      2.09 o 
  -4   2  28        3.23        4.17      1.54 o 
  -3   2  28        0.30       -1.35      1.35 o 
  -2   2  28       90.39       96.67      3.91 o 
  -1   2  28        1.94        2.52      2.29 o 
   0   2  28       12.60       13.51      1.82 o 
   1   2  28       39.75       47.80      2.89 o 
  -5   1  29        2.34       -1.91      1.98 o 
  -4   1  29       52.00       59.23      4.21 o 
  -3   1  29       44.66       42.90      3.19 o 
  -2   1  29       10.68       13.19      2.35 o 
  -1   1  29       12.33       12.70      2.25 o 
   0   1  29        5.19        2.64      1.96 o 
   1   1  29        3.04        5.32      1.93 o 
                                                 
